# Supplementary material for: Friendship Network Characteristics Are Associated with Physical Activity and Sedentary Behavior in Early Adolescence
Source: PLoS One. 2015 Dec 28;10(12):e0145344. doi: 10.1371/journal.pone.0145344 (PMC4692398; doi:10.1371/journal.pone.0145344)
Supplement: S1 Dataset — (CSV) [file pone.0145344.s001.csv]

	gender	age	yearlevel	wt2status_who	mvpacat	PAafterschoolcat	activeweekendcat	PEactive2cat	PArecesscat	PAlunchcat	screenweekdaycat	screenweekendcat	walkschoolcat	bikeschoolcat	dorecess	dolunch	walkschool	bikeschool	lightpa	mvpa	weartime	sedentary	activeweekdaySR	weekendactiveperday	totalscreennonactiveschoolday	totalweekendscreenperday	friendssame	friendssamepercent	samesexpercent	oppsexpercent	notsameschoolpercent	sameyearpercent	friendsplaysportpercent	friendsrecesspercent	friendslunchpercent	friendsafterschoolpercent	friendsweekendspercent	friendsveryactivepercent	friendssometimesactivepercent	friendsnotveryactivepercent	percenthighfreq	percentfreqactive	percentactiverecess	percentactivelunch	percentactiveafterschool	percentactiveweekends	outdegree	samesexcat	oppsexcat
ID1	Male	11.89322	6	Thinness/Normal weight (BMI <=1SD)	>= 60 mins	< 30 mins	< 60 mins	frequent	infrequent	infrequent	>2 hrs per day	<=2 hrs per day	6-10 times	0 times	Sat down (talking, reading, schoolwork)	Sat down (talking, reading, schoolwork)	10	0	284.2	66.3	828	477.4	0	0	240	60	3	0.75	0.25	0.75	0	0.25	0	1	1	0	0	0.25	0.5	0.25	0	0	0.25	0.25	0	0	4	Some	Some
ID2	Female	11.80014	6	Overweight/Obesity (BMI >1SD)	< 60 mins	>= 30 mins	>= 60 mins	frequent	infrequent	infrequent	>2 hrs per day	>2 hrs per day	0 times	0 times	Sat down (talking, reading, schoolwork)	Sat down (talking, reading, schoolwork)	0	0	218.2	35.3	718	464.3	72	112.5	220	210	3	0.25	0.8333333	0.1666667	0	0.75	0.5	1	1	0	0	1	0	0	0	0	1	1	0	0	12	Some	Some
ID3	Female	11.92334	6	Thinness/Normal weight (BMI <=1SD)	< 60 mins	< 30 mins	>= 60 mins	frequent	frequent	frequent	<=2 hrs per day	<=2 hrs per day	6-10 times	0 times	Ran around and played quite a bit	Ran and played hard most of the time	10	0	275.6	59.5	774	438.9	24	75	60	30	5	0.4545455	0.6363636	0.3636364	0	0.9090909	0.36	1	0.5454546	0.0909091	0.0909091	1	0	0	0.0909091	0.0909091	1	0.5454546	0.0909091	0.0909091	11	Some	Some
ID4	Female	11.81656	6	Overweight/Obesity (BMI >1SD)	< 60 mins	>= 30 mins	< 60 mins	frequent	frequent	frequent	>2 hrs per day	>2 hrs per day	0 times	0 times	Ran around and played quite a bit	Ran around and played quite a bit	0	0	268.1	55.5	846	522.7	96	37.5	300	255	2	0.2857143	1	0	0.2857143	0.2857143	0.86	0.7142857	0.2857143	0.2857143	0.2857143	0.71	0.29	0	0	0	0.7142857	0.2857143	0	0	7	All	None
ID5	Female	11.97262	6	Thinness/Normal weight (BMI <=1SD)	< 60 mins	< 30 mins	< 60 mins	frequent	infrequent	infrequent	>2 hrs per day	>2 hrs per day	0 times	0 times	Stood around or walked around	Ran or played a little bit	0	0	189.2	25.9	703	487.7	12	15	135	270	0	0	1	0	0.2	0.8	0.2	0.8	0.8	0.2	0	0	0.8	0.2	0	0	0	0	0	0	5	All	None
ID6	Male	13.49213	6	Thinness/Normal weight (BMI <=1SD)	>= 60 mins	>= 30 mins	< 60 mins	frequent	frequent	frequent	<=2 hrs per day	<=2 hrs per day	0 times	6-10 times	Ran and played hard most of the time	Ran and played hard most of the time	0	10	252.2	91.8	743	399	186	0	0	60	2	0.3333333	0.6666667	0.3333333	0.3333333	0.8333333	0	0.8333333	0.6666667	0.6666667	0.3333333	1	0	0	0.5	0.5	0.8333333	0.6666667	0.6666667	0.3333333	6	Some	Some
ID7	Male	12.24914	6	Overweight/Obesity (BMI >1SD)		< 30 mins	< 60 mins	frequent	frequent	frequent	<=2 hrs per day	<=2 hrs per day	6-10 times	0 times	Ran around and played quite a bit	Ran around and played quite a bit	10	0					0	0	0	15	0	0	1	0	0	0.3333333	0.67	0.6666667	0.6666667	0	0	0.67	0.33	0	0	0	0.6666667	0.6666667	0	0	3	All	None
ID8	Female	11.90691	6	Thinness/Normal weight (BMI <=1SD)	< 60 mins	>= 30 mins	< 60 mins	infrequent	infrequent	infrequent	>2 hrs per day	>2 hrs per day	1-5 times	0 times	Stood around or walked around	Ran or played a little bit	4	0	206.1	30.1	829	593.1	36	11.5	128	135	0	0	1	0	0	0.6	0.8	0.8	1	0	0	0	1	0	0	0	0	0	0	0	5	All	None
ID9	Female	12.06845	6	Thinness/Normal weight (BMI <=1SD)	< 60 mins	>= 30 mins	< 60 mins	infrequent	infrequent	infrequent	<=2 hrs per day	<=2 hrs per day	1-5 times	0 times	Stood around or walked around	Stood around or walked around	2	0	212.8	34.7	766	518.1	48	0	90	60	2	0.1428571	1	0	0.2857143	0.3571429	0.64	0.7142857	0.7142857	0.1428571	0.1428571	0.36	0.64	0	0	0	0.2142857	0.2142857	0.1428571	0	14	All	None
ID10	Female	11.90417	6	Thinness/Normal weight (BMI <=1SD)		< 30 mins	< 60 mins	frequent	infrequent	infrequent	<=2 hrs per day	>2 hrs per day	1-5 times	1-5 times	Ran or played a little bit	Ran or played a little bit	3	1					16	5	45	210	2	0.1333333	0.9333333	0.0666667	0	0.9333333	0.47	0.5333334	0.4666667	1	0.6666667	0.13	0.87	0	0.6666667	0.0666667	0.0666667	0.0666667	0.1333333	0.0666667	15	Some	Some
ID11	Female	12.14511	6	Thinness/Normal weight (BMI <=1SD)	< 60 mins	< 30 mins	>= 60 mins	frequent	frequent	frequent	<=2 hrs per day	<=2 hrs per day	1-5 times	0 times	Ran around and played quite a bit	Ran around and played quite a bit	1	0	246.5	51	759	461.3	24	75	30	35	4	0.5	0.625	0.375	0	0.875	1	1	0.5	0.25	0.25	0.25	0.75	0	0.25	0.125	0.25	0.25	0.125	0.125	8	Some	Some
ID12	Male	12.15606	6	Overweight/Obesity (BMI >1SD)	< 60 mins	< 30 mins	< 60 mins	frequent	infrequent	infrequent	<=2 hrs per day	>2 hrs per day	0 times	0 times	Stood around or walked around	Stood around or walked around	0	0	242.1	57.6	763	463.5	24	37.5	120	600	0	0	0.5	0.5	0	0.5	0	1	1	0	0	0.5	0.5	0	0	0	0.5	0.5	0	0	2	Some	Some
ID13	Female	11.91513	6	Thinness/Normal weight (BMI <=1SD)	< 60 mins	>= 30 mins	< 60 mins	frequent	infrequent	infrequent	>2 hrs per day	<=2 hrs per day	0 times	0 times	Ran or played a little bit	Ran or played a little bit	0	0	181.7	28	802	592.6	72	37.5	180	120	2	0.3333333	1	0	0	0.8333333	1	1	0.8333333	0	0.1666667	0.83	0.17	0	0	0	0.8333333	0.6666667	0	0.1666667	6	All	None
ID14	Male	11.78919	6	Overweight/Obesity (BMI >1SD)	< 60 mins	< 30 mins	>= 60 mins	infrequent	infrequent	infrequent	<=2 hrs per day	>2 hrs per day	1-5 times	1-5 times	Ran or played a little bit	Ran or played a little bit	3	3	247.6	46	718	424.6	18	150.75	15	270	3	0.5	0.5	0.5	0	1	0.83	1	0	0	0	1	0	0	0	0	1	0	0	0	6	Some	Some
ID15	Female	12.53936	6	Thinness/Normal weight (BMI <=1SD)	< 60 mins	>= 30 mins	>= 60 mins	frequent	infrequent	infrequent	>2 hrs per day	>2 hrs per day	1-5 times	0 times	Stood around or walked around	Ran or played a little bit	2	0	193	37	866	636.5	63	112.5	165	165	6	0.4615385	0.8461539	0.1538462	0	0.6153846	1	1	1	0	0	0.77	0.23	0	0	0	0.7692308	0.7692308	0	0	13	Some	Some
ID16	Male	12.16427	6	Thinness/Normal weight (BMI <=1SD)	>= 60 mins	>= 30 mins	>= 60 mins	frequent	frequent	frequent	>2 hrs per day	>2 hrs per day	1-5 times	0 times	Ran and played hard most of the time	Ran and played hard most of the time	3	0	243	61.4	872	567.8	100	150	210	330	4	0.5	1	0	0	0.75	1	1	0.75	1	0	0.88	0.13	0	0.75	0.625	0.875	0.625	0.875	0	8	All	None
ID17	Female	11.78919	6	Thinness/Normal weight (BMI <=1SD)		>= 30 mins	>= 60 mins	frequent	frequent	frequent	<=2 hrs per day	<=2 hrs per day	6-10 times	1-5 times	Ran around and played quite a bit	Ran around and played quite a bit	9	5					168	270	96	78	3	0.4285714	1	0	0	0.8571429	1	1	1	0	0	0.29	0.71	0	0	0	0.2857143	0.2857143	0	0	7	All	None
ID18	Female	12.4271	6	Thinness/Normal weight (BMI <=1SD)		>= 30 mins	< 60 mins	frequent	frequent	frequent	<=2 hrs per day	<=2 hrs per day	1-5 times	0 times	Ran and played hard most of the time	Ran around and played quite a bit	3	0					40	30	0	0	0	0	1	0	0	1	0.67	1	1	0	0	0.67	0.33	0	0	0	0.6666667	0.6666667	0	0	3	All	None
ID19	Female	11.87132	6	Thinness/Normal weight (BMI <=1SD)	< 60 mins	< 30 mins	< 60 mins	infrequent	infrequent	infrequent	>2 hrs per day	>2 hrs per day	1-5 times	1-5 times	Ran or played a little bit	Sat down (talking, reading, schoolwork)	4	3	224.2	25.4	842	592.7	4	5	300	270	4	0.4444444	1	0	0.1111111	1	0	0.8888889	1	0.1111111	0.3333333	0	1	0	0.2222222	0	0	0	0	0	9	All	None
ID20	Female	13.28131	6	Overweight/Obesity (BMI >1SD)	< 60 mins	>= 30 mins	< 60 mins	frequent	frequent	infrequent	<=2 hrs per day	<=2 hrs per day	6-10 times	1-5 times	Ran around and played quite a bit	Ran or played a little bit	10	5	211	56.5	823	555.9	124	50	40	60	3	0.2727273	1	0	0	0.5454546	0.91	0.9090909	0.9090909	0.0909091	0.0909091	0.36	0.27	0.36	0.1818182	0.0909091	0.2727273	0.2727273	0.0909091	0	11	All	None
ID21	Male	12.45175	6	Overweight/Obesity (BMI >1SD)	>= 60 mins	< 30 mins	< 60 mins	frequent	infrequent	infrequent	>2 hrs per day	<=2 hrs per day	6-10 times	0 times	Stood around or walked around	Stood around or walked around	10	0	256.5	78.3	823	488.5	2	0	180	90	0	0	0	1	0	1	1	1	1	0	0	1	0	0	0	0	1	1	0	0	1	Some	Some
ID22	Male	12.55305	6	Thinness/Normal weight (BMI <=1SD)		< 30 mins	< 60 mins	frequent	frequent	frequent	>2 hrs per day	>2 hrs per day	6-10 times	6-10 times	Ran and played hard most of the time	Ran and played hard most of the time	10	6					20	30	480	300	0	0	1	0	0	0.75	0.25	1	1	0.25	0.25	1	0	0	0.25	0.25	1	1	0.25	0.25	4	All	None
ID23	Male	12.0219	6		< 60 mins	>= 30 mins	>= 60 mins	frequent	infrequent	infrequent	>2 hrs per day	>2 hrs per day	1-5 times	1-5 times	Ran or played a little bit	Ran or played a little bit	3	3	278.8	57.8	748	411.4	96	225	150	172.5	1	0.1428571	1	0	0	0.7142857	0.29	1	1	0	0.4285714	0.86	0	0	0.4285714	0.4285714	0.8571429	0.8571429	0	0.4285714	7	All	None
ID24	Male	11.96715	6	Thinness/Normal weight (BMI <=1SD)		>= 30 mins	>= 60 mins	infrequent	infrequent	infrequent	>2 hrs per day	>2 hrs per day	0 times	0 times	Sat down (talking, reading, schoolwork)	Sat down (talking, reading, schoolwork)	0	0					44	150	270	255	1	0.5	1	0	0	1	0	1	1	0	0.5	0	1	0	0.5	0	0	0	0	0	2	All	None
ID25	Female	12.26283	6	Thinness/Normal weight (BMI <=1SD)	< 60 mins	>= 30 mins	>= 60 mins	frequent	frequent	frequent	<=2 hrs per day	<=2 hrs per day	0 times	0 times	Ran around and played quite a bit	Ran around and played quite a bit	0	0	221.8	43.7	771	505.8	168	75	65	75	0	0	1	0	0	0.8333333	0.67	0.3333333	0.6666667	0.1666667	0	0.33	0.5	0.17	0	0	0	0.3333333	0	0	6	All	None
ID26	Female	11.80561	6	Thinness/Normal weight (BMI <=1SD)	< 60 mins	>= 30 mins	>= 60 mins	frequent	infrequent	frequent	>2 hrs per day	>2 hrs per day	0 times	0 times	Stood around or walked around	Ran and played hard most of the time	0	0	213.3	56.1	688	418.3	144	225	150	170	1	0.2	0.8	0.2	0	1	0.8	0.8	0.6	0	0.4	0	1	0	0.2	0	0	0	0	0	5	Some	Some
ID27	Female	11.63313	6	Thinness/Normal weight (BMI <=1SD)	>= 60 mins	>= 30 mins	>= 60 mins	frequent	frequent	frequent	<=2 hrs per day	<=2 hrs per day	1-5 times	0 times	Ran and played hard most of the time	Ran and played hard most of the time	2	0	291.5	73.4	843	477.7	45	159	0	0	2	0.6666667	0.6666667	0.3333333	0	0.6666667	0.67	0.6666667	1	0	0	0.33	0.67	0	0	0	0.3333333	0.3333333	0	0	3	Some	Some
ID28	Female	12.3258	6	Overweight/Obesity (BMI >1SD)		>= 30 mins	>= 60 mins	frequent	frequent	frequent	<=2 hrs per day	>2 hrs per day	1-5 times	0 times	Ran around and played quite a bit	Ran around and played quite a bit	2	0					36	135	120	165	3	0.6	1	0	0	0.8	1	1	1	0	0.2	1	0	0	0.2	0.2	1	1	0	0.2	5	All	None
ID29	Male	11.58385	6	Overweight/Obesity (BMI >1SD)	< 60 mins	>= 30 mins	>= 60 mins	frequent		frequent	<=2 hrs per day	<=2 hrs per day	1-5 times	0 times		Ran around and played quite a bit	2	0	309	48.1	874	516.9	66	90	18	37.5	4	0.5	1	0	0.125	0.5	1	0.875	0.875	0	0.25	0.63	0.38	0	0.125	0	0.5	0.5	0	0.125	8	All	None
ID30	Male	11.52635	6	Thinness/Normal weight (BMI <=1SD)	< 60 mins	>= 30 mins	>= 60 mins	frequent	frequent	frequent	>2 hrs per day	>2 hrs per day	1-5 times	6-10 times	Ran and played hard most of the time	Ran around and played quite a bit	4	6	242.1	57.6	763	463.5	60	150	384	501	0	0	1	0	0	0.4	0	0.4	0.2	0.2	0.2	0.8	0.2	0	0.2	0.2	0.2	0.2	0.2	0.2	5	All	None
ID31	Female	11.718	6		< 60 mins	< 30 mins	>= 60 mins	frequent	frequent	frequent	<=2 hrs per day	<=2 hrs per day	0 times	0 times	Ran around and played quite a bit	Ran around and played quite a bit	0	0	216.3	47.9	676	411.5	24	75	45	7.5	0	0	1	0	0	0.8	0.4	1	1	0	0	0	1	0	0	0	0	0	0	0	5	All	None
ID32	Female	11.8768	6	Thinness/Normal weight (BMI <=1SD)	< 60 mins	>= 30 mins	>= 60 mins	infrequent	infrequent	infrequent	<=2 hrs per day	<=2 hrs per day	6-10 times	1-5 times	Sat down (talking, reading, schoolwork)	Ran or played a little bit	10	1	220.6	26.8	1129	882	36	75	90	100	2	0.4	1	0	0	0.8	1	1	1	0	0	0.6	0.4	0	0	0	0.6	0.6	0	0	5	All	None
ID33	Female	11.57563	6	Overweight/Obesity (BMI >1SD)	< 60 mins	< 30 mins	>= 60 mins	frequent	frequent	frequent	>2 hrs per day	>2 hrs per day	1-5 times	0 times	Ran and played hard most of the time	Ran and played hard most of the time	1	0	250.3	41.6	1017	724.8	0	60	300	210	1	0.2	1	0	0	0.8	1	1	1	1	0	0	1	0	1	0	0	0	0	0	5	All	None
ID34	Female	12.79671	6	Overweight/Obesity (BMI >1SD)		>= 30 mins	< 60 mins	frequent	infrequent	infrequent	<=2 hrs per day	<=2 hrs per day	1-5 times	0 times	Stood around or walked around	Ran or played a little bit	1	0					72	37.5	30	75	0	0	0.8	0.2	0	1	0.8	0.8	1	0	0	0.4	0.6	0	0	0	0.2	0.4	0	0	5	Some	Some
ID35	Male	12.25462	6	Thinness/Normal weight (BMI <=1SD)	< 60 mins	>= 30 mins	>= 60 mins	frequent	frequent	frequent	<=2 hrs per day	<=2 hrs per day	1-5 times	1-5 times	Ran and played hard most of the time	Ran and played hard most of the time	4	2	217.2	37.7	704	448.7	108.8	60.75	120	120	2	0.2857143	1	0	0	0.5714286	1	1	1	0.7142857	0.7142857	0.86	0.14	0	0.7142857	0.7142857	0.8571429	0.8571429	0.7142857	0.7142857	7	All	None
ID36	Male	11.99452	6	Thinness/Normal weight (BMI <=1SD)		< 30 mins	< 60 mins	infrequent	infrequent	infrequent	<=2 hrs per day	<=2 hrs per day	1-5 times	0 times	Ran or played a little bit	Ran or played a little bit	1	0					0	22.5	0	0	1	1	1	0	0	1	1	1	1	0	0	1	0	0	0	0	1	1	0	0	1	All	None
ID37	Female	11.61944	6	Thinness/Normal weight (BMI <=1SD)	< 60 mins	< 30 mins	< 60 mins	infrequent	infrequent	infrequent	>2 hrs per day	>2 hrs per day	0 times	1-5 times	Sat down (talking, reading, schoolwork)	Sat down (talking, reading, schoolwork)	0	2	143.1	19.6	26	403.1	0	18.75	254	157.5	3	0.6	0.6	0.4	0	0	0.2	1	0.8	0	0	0	1	0	0	0	0	0	0	0	5	Some	Some
ID38	Male	11.64956	6	Thinness/Normal weight (BMI <=1SD)	< 60 mins	>= 30 mins	>= 60 mins	frequent	frequent	frequent	<=2 hrs per day	>2 hrs per day	0 times	0 times	Ran around and played quite a bit	Ran around and played quite a bit	0	0	165	39.2	796	591.4	60	135	60	180	4	0.6666667	1	0	0	1	1	1	1	0	0	1	0	0	0	0	1	1	0	0	6	All	None
ID39	Male	11.75633	6	Overweight/Obesity (BMI >1SD)	< 60 mins	>= 30 mins	>= 60 mins	frequent	infrequent	infrequent	>2 hrs per day	>2 hrs per day	0 times	0 times	Ran or played a little bit	Ran or played a little bit	0	0	177.9	41.8	780	560.4	132	135	420	300	4	0.6666667	1	0	0	0.6666667	1	1	1	0	0.6666667	0.67	0.33	0	0.6666667	0.6666667	0.6666667	0.6666667	0	0.6666667	6	All	None
ID40	Female	12.29843	6	Thinness/Normal weight (BMI <=1SD)	< 60 mins	>= 30 mins	>= 60 mins	frequent	frequent	frequent	>2 hrs per day	<=2 hrs per day	0 times	0 times	Ran and played hard most of the time	Ran and played hard most of the time	0	0	204.4	20.5	774	549.3	48	120	150	105	0	0	0.8571429	0.1428571	0.1428571	0.5714286	1	0.8571429	0.8571429	0.1428571	0.1428571	0.79	0.21	0	0	0	0.6428571	0.6428571	0.1428571	0.1428571	14	Some	Some
ID41	Female	12.71184	6	Thinness/Normal weight (BMI <=1SD)	< 60 mins	< 30 mins	>= 60 mins	frequent	infrequent	infrequent	>2 hrs per day	>2 hrs per day	0 times	0 times	Stood around or walked around	Ran or played a little bit	0	0	195.2	43.3	706	467.6	24	75	200	300	3	0.4285714	1	0	0.2857143	0.7142857	0.71	0.7142857	0.7142857	0.5714286	0.7142857	1	0	0	0.4285714	0.4285714	0.7142857	0.7142857	0.5714286	0.7142857	7	All	None
ID42	Female	11.59206	6	Thinness/Normal weight (BMI <=1SD)	< 60 mins	< 30 mins	>= 60 mins	frequent	infrequent	frequent	>2 hrs per day	>2 hrs per day	0 times	0 times	Sat down (talking, reading, schoolwork)	Ran around and played quite a bit	0	0	275.4	44.6	824	503.9	24	135	330	210	1	0.1	0.9	0.1	0	0.6	1	0.7	0.9	0.1	0.1	1	0	0	0	0	0.7	0.9	0.1	0.1	10	Some	Some
ID43	Male	12.24641	6	Overweight/Obesity (BMI >1SD)	>= 60 mins	< 30 mins	< 60 mins	frequent	frequent	frequent	<=2 hrs per day	>2 hrs per day	1-5 times	1-5 times	Ran and played hard most of the time	Ran and played hard most of the time	5	5	312.1	82.8	740	344.7	24	56.25	120	180	2	0.2	1	0	0.1	0.4	0.9	0.9	0.9	0.1	0.1	0.9	0.1	0	0.1	0.1	0.9	0.9	0.1	0	10	All	None
ID44	Female	12.37782	6	Thinness/Normal weight (BMI <=1SD)	< 60 mins	>= 30 mins	< 60 mins	infrequent	frequent	frequent	<=2 hrs per day	<=2 hrs per day	1-5 times	0 times	Ran around and played quite a bit	Ran and played hard most of the time	5	0	293.5	42.4	875	538.8	39	30	90	45	8	0.6153846	1	0	0	0.6923077	0.54	0.9230769	0.9230769	0.0769231	0	0.92	0	0.077	0	0	0.9230769	0.9230769	0	0	13	All	None
ID45	Female	12.15332	6	Thinness/Normal weight (BMI <=1SD)	< 60 mins	>= 30 mins	>= 60 mins	infrequent	frequent	frequent	>2 hrs per day	>2 hrs per day	1-5 times	1-5 times	Ran around and played quite a bit	Ran around and played quite a bit	4	5	120.3	24.5	700	555.3	54	75	150	150	1	0.1111111	1	0	0	0.5555556	1	0.8888889	0.8888889	0.1111111	0.1111111	0.44	0.56	0	0	0	0.4444444	0.4444444	0	0	9	All	None
ID46	Female	11.70979	6	Thinness/Normal weight (BMI <=1SD)	< 60 mins	>= 30 mins	>= 60 mins	frequent	frequent	frequent	<=2 hrs per day	<=2 hrs per day	1-5 times	6-10 times	Ran and played hard most of the time	Ran and played hard most of the time	5	8	159.5	54.4	592	377.9	102	135	90	30	0	0	0	1	0	0.4	1	1	1	0	0	1	0	0	0	0	1	1	0	0	5	Some	Some
ID47	Female	12.41889	6	Thinness/Normal weight (BMI <=1SD)	< 60 mins	>= 30 mins	>= 60 mins	frequent	frequent	frequent	<=2 hrs per day	>2 hrs per day	0 times	0 times	Ran around and played quite a bit	Ran around and played quite a bit	0	0	179.7	34.1	837	623.6	72	90	120	180	2	0.1428571	1	0	0.2142857	0.5	0.93	0.7857143	0.7857143	0.2857143	0.3571429	0.57	0.43	0	0.2142857	0.2142857	0.3571429	0.3571429	0.2857143	0.3571429	14	All	None
ID48	Male	12.27926	6	Thinness/Normal weight (BMI <=1SD)	>= 60 mins	>= 30 mins	>= 60 mins	frequent	infrequent	infrequent	>2 hrs per day	>2 hrs per day	0 times	0 times	Ran or played a little bit	Ran or played a little bit	0	0	181.3	84.8	791	525.2	60	150	180	210	0	0	1	0	0	0.5555556	0	1	1	0	0	0	1	0	0	0	0	0	0	0	9	All	None
ID49	Female	11.54825	6	Overweight/Obesity (BMI >1SD)	< 60 mins	>= 30 mins	>= 60 mins	frequent	infrequent	frequent	<=2 hrs per day	<=2 hrs per day	6-10 times	0 times	Ran or played a little bit	Ran around and played quite a bit	10	0	247	31.3	865	586.6	180	270	113	86.5	2	0.4	1	0	0	0.4	1	1	1	0.2	0.2	0.6	0.4	0	0.2	0.2	0.6	0.6	0.2	0.2	5	All	None
ID50	Female	11.91239	6	Thinness/Normal weight (BMI <=1SD)		>= 30 mins	>= 60 mins	frequent	frequent	frequent	<=2 hrs per day	<=2 hrs per day	6-10 times	0 times	Ran and played hard most of the time	Ran and played hard most of the time	10	0					216	75	0	0	4	0.5	0.75	0.25	0	0.375	1	1	1	0.75	0.375	0.5	0	0.5	0.75	0.25	0.5	0.5	0.25	0	8	Some	Some
ID51	Female	12.20534	6	Thinness/Normal weight (BMI <=1SD)	< 60 mins	< 30 mins	>= 60 mins	frequent	infrequent	infrequent	>2 hrs per day	>2 hrs per day	1-5 times	0 times	Stood around or walked around	Ran or played a little bit	5	0	218.1	36.9	872	616.9	24	75	450	375	2	0.4	1	0	0	0.6	1	1	1	1	0	0	1	0	1	0	0	0	0	0	5	All	None
ID52	Female	12.16701	6	Overweight/Obesity (BMI >1SD)	< 60 mins	>= 30 mins	< 60 mins	frequent	infrequent	frequent	>2 hrs per day	<=2 hrs per day	1-5 times	0 times	Sat down (talking, reading, schoolwork)	Ran around and played quite a bit	5	0	202.5	37.9	777	536.8	48	56.25	210	120	2	0.4	1	0	0	0.6	0.8	0.8	0.8	0.6	0.4	0	1	0	0.4	0	0	0	0	0	5	All	None
ID53	Female	12.91992	6	Thinness/Normal weight (BMI <=1SD)	< 60 mins	< 30 mins	< 60 mins	frequent	infrequent	infrequent	>2 hrs per day	>2 hrs per day	6-10 times	6-10 times	Ran or played a little bit	Stood around or walked around	10	10	249.3	33	641	358.6	0	9	140	460	2	0.1818182	0.8181818	0.1818182	0.4545455	0.7272727	1	0.6363636	0.6363636	0.3636364	0.3636364	0.55	0.45	0	0	0	0.3636364	0.3636364	0.1818182	0.1818182	11	Some	Some
ID54	Female	12.18617	6	Thinness/Normal weight (BMI <=1SD)		< 30 mins	< 60 mins	infrequent	infrequent	infrequent	<=2 hrs per day	<=2 hrs per day	1-5 times	1-5 times	Ran or played a little bit	Ran or played a little bit	5	1					0	0	0	45	0	0	1	0	0.3333333	1	0	0.6666667	0.6666667	0	0.3333333	1	0	0	0	0	0.6666667	0.6666667	0	0.3333333	3	All	None
ID55	Male	12.53388	6	Overweight/Obesity (BMI >1SD)	>= 60 mins	>= 30 mins	>= 60 mins	frequent	frequent	frequent	<=2 hrs per day	<=2 hrs per day	0 times	0 times	Ran and played hard most of the time	Ran and played hard most of the time	0	0	206	70.7	765	488.2	72	60	45	52.5	3	0.3333333	1	0	0	0.6666667	0.67	1	0.5555556	0	0	0.33	0.33	0.33	0	0	0.3333333	0.3333333	0	0	9	All	None
ID56	Male	12.02464	6	Thinness/Normal weight (BMI <=1SD)	< 60 mins	>= 30 mins	>= 60 mins	infrequent	infrequent	infrequent	>2 hrs per day	>2 hrs per day	6-10 times	0 times	Stood around or walked around	Stood around or walked around	10	0	194.2	41	680	444.8	36	75	180	240	6	0.5454546	1	0	0.3636364	0.5454546	0.64	0.5454546	0.6363636	0.2727273	0.4545455	0	1	0	0.1818182	0	0	0	0	0	11	All	None
ID57	Female	12.17248	6	Overweight/Obesity (BMI >1SD)	< 60 mins	< 30 mins	< 60 mins	frequent	infrequent	infrequent	<=2 hrs per day	<=2 hrs per day	6-10 times	1-5 times	Sat down (talking, reading, schoolwork)	Sat down (talking, reading, schoolwork)	10	1	184.1	30.1	643	428.3	27	37.5	110	85	1	0.0833333	0.8333333	0.1666667	0	0.9166667	0.75	0.9166667	0.9166667	0.0833333	0.3333333	0.083	0.92	0	0.3333333	0	0.0833333	0.0833333	0	0	12	Some	Some
ID58	Male	12.62423	6	Thinness/Normal weight (BMI <=1SD)	< 60 mins	>= 30 mins	>= 60 mins	frequent	infrequent	frequent	<=2 hrs per day	<=2 hrs per day	0 times	0 times	Sat down (talking, reading, schoolwork)	Ran and played hard most of the time	0	0	227.4	48.8	901	624.5	84	180	0	0	0	0	1	0	0	0.6666667	0.33	1	1	0	0	1	0	0	0	0	1	1	0	0	9	All	None
ID59	Male	12.33949	6	Overweight/Obesity (BMI >1SD)		>= 30 mins	< 60 mins	frequent	frequent	infrequent	>2 hrs per day	>2 hrs per day	0 times	0 times	Ran around and played quite a bit	Stood around or walked around	0	0					36	15	390	330	3	0.6	1	0	0	0.8	0.8	1	1	0	0	0	0.4	0.6	0	0	0	0	0	0	5	All	None
ID60	Female	12.17248	6	Thinness/Normal weight (BMI <=1SD)	< 60 mins	>= 30 mins	< 60 mins	infrequent	infrequent	infrequent	<=2 hrs per day	<=2 hrs per day	1-5 times	0 times	Stood around or walked around	Sat down (talking, reading, schoolwork)	2	0	183.4	33.3	737	520.6	30	15	90	90	1	0.125	1	0	0	0.875	0.63	1	1	0	0.375	1	0	0	0.375	0.375	1	1	0	0.375	8	All	None
ID61	Female	12.35318	6		< 60 mins	< 30 mins	< 60 mins	frequent	infrequent	infrequent	<=2 hrs per day	<=2 hrs per day	6-10 times	0 times	Ran or played a little bit	Ran or played a little bit	10	0	150.9	28.9	757	576.9	0	45	60	75	0	0	1	0	0	1	0	1	1	0	0	1	0	0	0	0	1	1	0	0	1	All	None
ID62	Female	12.36687	6	Thinness/Normal weight (BMI <=1SD)	< 60 mins	< 30 mins	>= 60 mins	infrequent	infrequent	infrequent	>2 hrs per day	>2 hrs per day	6-10 times	6-10 times	Stood around or walked around	Stood around or walked around	6	6	148	22.4	672	502.1	10	75	360	240	3	0.375	0.75	0.25	0.125	0.75	0.13	0.625	0.375	0.25	0.125	0.13	0.88	0	0.125	0	0	0	0	0	8	Some	Some
ID63	Female	11.9425	6	Thinness/Normal weight (BMI <=1SD)		>= 30 mins	>= 60 mins	frequent		infrequent	>2 hrs per day	<=2 hrs per day	0 times	0 times		Ran or played a little bit	0	0					84	90	180	90	4	1	1	0	0	0.75	1	1	1	0	0	0	1	0	0	0	0	0	0	0	4	All	None
ID64	Male	12.29021	6	Overweight/Obesity (BMI >1SD)			< 60 mins			infrequent			0 times	0 times		Ran or played a little bit	0	0						0			0	0	1	0	0	0	0	1	1	0	0	0	0	0	0	0	0	0	0	0	1	All	None
ID65	Female	12.12594	6	Overweight/Obesity (BMI >1SD)	< 60 mins	>= 30 mins	< 60 mins	frequent	infrequent	infrequent	<=2 hrs per day	<=2 hrs per day	1-5 times	0 times	Stood around or walked around	Stood around or walked around	1	0	221.6	52.1	757	483.2	84	30	120	0	6	0.4	0.6666667	0.3333333	0.3333333	0.4	1	0.6666667	0.6	0.3333333	0.3333333	0.33	0	0.67	0	0	0.1333333	0.0666667	0.2	0.2	15	Some	Some
ID66	Female	12.45448	6	Overweight/Obesity (BMI >1SD)		< 30 mins	< 60 mins	infrequent	infrequent	infrequent	>2 hrs per day	>2 hrs per day	1-5 times	0 times	Sat down (talking, reading, schoolwork)	Stood around or walked around	3	0					6	0	480	362.5	0	0	1	0	0	0.6666667	0.67	1	0.5	0	0	0.67	0.17	0.17	0	0	0.6666667	0.3333333	0	0	6	All	None
ID67	Male	11.70705	6	Thinness/Normal weight (BMI <=1SD)	< 60 mins	>= 30 mins	>= 60 mins	frequent	infrequent	infrequent	>2 hrs per day	>2 hrs per day	6-10 times	0 times	Stood around or walked around	Ran or played a little bit	10	0	158.1	34.2	695	502.7	78	67.5	225	210	2	0.25	1	0	0	0.5	0	1	0.875	0	0	0.25	0.63	0.13	0	0	0.25	0.125	0	0	8	All	None
ID68	Female	11.72074	6	Overweight/Obesity (BMI >1SD)	>= 60 mins	>= 30 mins	< 60 mins	frequent	infrequent	infrequent	>2 hrs per day	>2 hrs per day	1-5 times	0 times	Stood around or walked around	Stood around or walked around	1	0	297.8	64.9	859	496.4	102	37.5	260	260	1	0.0666667	0.9333333	0.0666667	0.2666667	0.9333333	0	0.4	0.2	0.2666667	0.2	0	0.93	0.067	0	0	0	0	0	0	15	Some	Some
ID69	Male	12.40794	6	Overweight/Obesity (BMI >1SD)	>= 60 mins	< 30 mins	< 60 mins	frequent	frequent	frequent	>2 hrs per day	<=2 hrs per day	6-10 times	0 times	Ran and played hard most of the time	Ran and played hard most of the time	10	0	165.4	69.5	589	354.3	0	30	180	7.5	3	0.6	1	0	0	0.6	0.6	1	0.8	0	0	0.4	0.2	0.4	0	0	0.4	0.4	0	0	5	All	None
ID70	Female	12.27926	6	Thinness/Normal weight (BMI <=1SD)	< 60 mins	>= 30 mins		frequent	infrequent	infrequent	>2 hrs per day	>2 hrs per day	0 times	0 times	Stood around or walked around	Stood around or walked around	0	0	146.3	25.1	632	461	36		360	270	1	0.25	0.75	0.25	0	0.75	0	1	1	0.25	0	0	0	1	0.25	0	0	0	0	0	4	Some	Some
ID71	Male	12.00548	6	Thinness/Normal weight (BMI <=1SD)		>= 30 mins	>= 60 mins	frequent	frequent	frequent	<=2 hrs per day	<=2 hrs per day	1-5 times	1-5 times	Ran and played hard most of the time	Ran and played hard most of the time	5	5					96	150	30	30	2	1	1	0	0	0	1	1	1	0	0.5	1	0	0	0.5	0.5	1	1	0	0.5	2	All	None
ID72	Male	12.48734	6	Thinness/Normal weight (BMI <=1SD)	< 60 mins	< 30 mins	< 60 mins	frequent	infrequent	infrequent	<=2 hrs per day	<=2 hrs per day	0 times	0 times	Sat down (talking, reading, schoolwork)	Sat down (talking, reading, schoolwork)	0	0	265.1	54.7	822	502.6	6	30	110	105	4	1	1	0	0	0.25	1	1	1	0	0	0.5	0.5	0	0	0	0.5	0.5	0	0	4	All	None
ID73	Male	13.39357	6	Thinness/Normal weight (BMI <=1SD)		< 30 mins	< 60 mins	frequent	infrequent	infrequent	>2 hrs per day	<=2 hrs per day	0 times	0 times	Stood around or walked around	Stood around or walked around	0	0					15	5	150	65	4	1	1	0	0	0.25	1	1	1	0	0	0	1	0	0	0	0	0	0	0	4	All	None
ID74	Female	12.52293	6	Thinness/Normal weight (BMI <=1SD)	< 60 mins	>= 30 mins	>= 60 mins	frequent	infrequent	infrequent	>2 hrs per day	>2 hrs per day	1-5 times	0 times	Ran or played a little bit	Stood around or walked around	1	0	224.1	43.4	811	543.1	36	135	180	150	3	0.4285714	1	0	0.2857143	0.7142857	0.43	0.7142857	0.7142857	0.5714286	0.4285714	0.71	0.29	0	0.2857143	0.2857143	0.4285714	0.4285714	0.5714286	0.4285714	7	All	None
ID75	Female	12.24367	6	Thinness/Normal weight (BMI <=1SD)		< 30 mins	< 60 mins	frequent	infrequent	infrequent	<=2 hrs per day	<=2 hrs per day	1-5 times	0 times	Ran or played a little bit	Stood around or walked around	1	0					15.2	0	60	90	3	0.375	1	0	0.375	0.625	0.63	0.625	0.625	0.375	0.375	0.75	0.13	0.13	0	0	0.5	0.5	0.25	0.25	8	All	None
ID76	Male	12.41342	6	Thinness/Normal weight (BMI <=1SD)		< 30 mins	>= 60 mins	frequent	infrequent	frequent	>2 hrs per day	>2 hrs per day	1-5 times	0 times	Ran or played a little bit	Ran and played hard most of the time	5	0					0	60	360	900	0	0	1	0	0	0.6	0.8	1	0.6	0	0.2	0.8	0	0.2	0.2	0.2	0.8	0.6	0	0.2	5	All	None
ID77	Female	12.17796	6	Overweight/Obesity (BMI >1SD)	>= 60 mins	>= 30 mins	>= 60 mins	frequent	infrequent	infrequent	<=2 hrs per day	>2 hrs per day	1-5 times	0 times	Ran or played a little bit	Stood around or walked around	1	0	197.4	79.6	683	405.9	36	187.5	105	162.5	0	0	1	0	0	1	0.4	1	1	0	0.4	0.6	0.2	0.2	0.4	0.4	0.6	0.6	0	0.4	5	All	None
ID78	Female	12.52567	6	Overweight/Obesity (BMI >1SD)	< 60 mins	< 30 mins	>= 60 mins	frequent	infrequent	infrequent	<=2 hrs per day	<=2 hrs per day	0 times	0 times	Stood around or walked around	Ran or played a little bit	0	0	171.3	25.4	667	470.3	6	90	30	105	2	0.2222222	0.7777778	0.2222222	0.4444444	0.6666667	0.89	0.5555556	0.5555556	0.1111111	0.4444444	0.89	0	0.11	0	0	0.4444444	0.4444444	0.1111111	0.4444444	9	Some	Some
ID79	Male	12.82683	6	Overweight/Obesity (BMI >1SD)	< 60 mins	>= 30 mins	< 60 mins	frequent	frequent	frequent	<=2 hrs per day	<=2 hrs per day	0 times	1-5 times	Ran and played hard most of the time	Ran and played hard most of the time	0	2	251.3	43	774	480.1	60	30	0	0	0	0	1	0	0	0.4285714	1	1	1	0	0	1	0	0	0	0	1	1	0	0	7	All	None
ID80	Female	12.64887	6	Thinness/Normal weight (BMI <=1SD)	< 60 mins	>= 30 mins	>= 60 mins	infrequent	infrequent	infrequent	>2 hrs per day	>2 hrs per day	0 times	0 times	Stood around or walked around	Stood around or walked around	0	0	176.5	41	720	502.2	72	75	300	210	1	0.2	1	0	0	1	0.4	1	1	0.4	0.4	0.6	0.2	0.2	0.6	0.6	0.6	0.6	0.4	0.4	5	All	None
ID81	Female	11.60027	6	Thinness/Normal weight (BMI <=1SD)	< 60 mins	< 30 mins	< 60 mins	infrequent	frequent	frequent	>2 hrs per day	<=2 hrs per day	6-10 times	6-10 times	Ran around and played quite a bit	Ran around and played quite a bit	10	10	135.4	30.1	541	375.6	0	0	300	15	4	0.4	1	0	0.1	0.4	0	0.9	0.9	0	0	0.9	0.1	0	0	0	0.9	0.9	0	0	10	All	None
ID82	Female	12.27105	6	Overweight/Obesity (BMI >1SD)	< 60 mins	< 30 mins	< 60 mins	frequent	infrequent	infrequent	<=2 hrs per day	>2 hrs per day	6-10 times	0 times	Stood around or walked around	Stood around or walked around	9	0	142.4	50.3	689	496.1	24	15	55	210	3	0.75	1	0	0	1	0	0.75	0.75	0	0	0	1	0	0	0	0	0	0	0	4	All	None
ID83	Female	12.36687	6	Overweight/Obesity (BMI >1SD)	< 60 mins	>= 30 mins	< 60 mins	frequent	infrequent	frequent	<=2 hrs per day	<=2 hrs per day	1-5 times	1-5 times	Stood around or walked around	Ran and played hard most of the time	3	3	150.6	41.3	723	531.5	108	37.5	90	90	1	0.2	1	0	0	0.8	1	0.8	0.8	0	0	1	0	0	0	0	0.8	0.8	0	0	5	All	None
ID84	Male	11.54552	6	Thinness/Normal weight (BMI <=1SD)	< 60 mins	>= 30 mins	>= 60 mins	frequent	infrequent	infrequent	>2 hrs per day	>2 hrs per day	0 times	0 times	Sat down (talking, reading, schoolwork)	Sat down (talking, reading, schoolwork)	0	0	210.2	27.3	809	572	54	112.5	360	420	1	0.1	0.3	0.7	0.1	0.1	0.1	0.9	0.9	0	0.1	0	1	0	0	0	0	0	0	0	10	Some	Some
ID85	Female	12	6	Thinness/Normal weight (BMI <=1SD)	< 60 mins	>= 30 mins	>= 60 mins	frequent	frequent	frequent	<=2 hrs per day	>2 hrs per day	6-10 times	0 times	Ran around and played quite a bit	Ran around and played quite a bit	10	0	194	21.7	870	654	60	75	0	195	1	0.1111111	0.8888889	0.1111111	0	0.4444444	1	1	1	0	0	0	0.89	0	0	0	0	0	0	0	9	Some	Some
ID86	Female	11.5729	6	Thinness/Normal weight (BMI <=1SD)	< 60 mins	< 30 mins	< 60 mins	infrequent	frequent	frequent	<=2 hrs per day	>2 hrs per day	6-10 times	0 times	Ran around and played quite a bit	Ran around and played quite a bit	10	0	216.1	45.7	620	358.2	24	30	90	180	2	0.1818182	0.9090909	0.0909091	0.1818182	0.4545455	0.91	0.8181818	0.8181818	0.1818182	0.1818182	0.91	0.091	0	0	0	0.8181818	0.8181818	0.0909091	0.0909091	11	Some	Some
ID87	Female	12.02738	6	Overweight/Obesity (BMI >1SD)	< 60 mins	< 30 mins	< 60 mins	infrequent	frequent	frequent	>2 hrs per day	>2 hrs per day	0 times	0 times	Ran around and played quite a bit	Ran around and played quite a bit	0	0	234.6	34.8	803	533.1	21	37.5	150	330	1	0.1	0.8	0.2	0.3	0.5	1	0.7	0.7	0.3	0.3	0.7	0.2	0.1	0	0	0.6	0.6	0.1	0.1	10	Some	Some
ID88	Female	11.67967	6	Thinness/Normal weight (BMI <=1SD)	< 60 mins	>= 30 mins	>= 60 mins	frequent	infrequent	frequent	<=2 hrs per day	<=2 hrs per day	0 times	0 times	Ran or played a little bit	Ran around and played quite a bit	0	0	202.9	54.5	760	502.9	72	112.5	60	90	3	0.2727273	0.7272727	0.2727273	0.2727273	0.6363636	0	0.7272727	0.6363636	0.4545455	0.2727273	0	0.64	0.36	0.1818182	0	0	0	0	0	11	Some	Some
ID89	Female	12.72827	6	Thinness/Normal weight (BMI <=1SD)	< 60 mins	>= 30 mins	< 60 mins	frequent	infrequent	infrequent	<=2 hrs per day	>2 hrs per day	0 times	0 times	Ran or played a little bit	Ran or played a little bit	0	0	146.6	36.1	519	336.2	62	25	12	150	0	0	1	0	0.2857143	0.7142857	1	0.7142857	0.7142857	0	0	0	1	0	0	0	0	0	0	0	7	All	None
ID90	Female	12.16153	6	Thinness/Normal weight (BMI <=1SD)	< 60 mins	< 30 mins	< 60 mins	infrequent	infrequent	infrequent	<=2 hrs per day	>2 hrs per day	0 times	0 times	Ran or played a little bit	Ran or played a little bit	0	0	204	37.4	775	533.7	4	0	120	210	2	0.6666667	1	0	0	1	1	1	1	0	0	0	0	1	0	0	0	0	0	0	3	All	None
ID91	Female	11.59206	6	Thinness/Normal weight (BMI <=1SD)	< 60 mins	< 30 mins	< 60 mins	infrequent	frequent	frequent	>2 hrs per day	>2 hrs per day	0 times	0 times	Ran around and played quite a bit	Ran around and played quite a bit	0	0	199.6	45.2	567	322.2	6	25	180	180	2	0.6666667	1	0	0	1	1	1	1	0	0	0	1	0	0	0	0	0	0	0	3	All	None
ID92	Female	12.51745	6	Thinness/Normal weight (BMI <=1SD)	< 60 mins	< 30 mins	< 60 mins	infrequent	infrequent	infrequent	>2 hrs per day	>2 hrs per day	6-10 times	0 times	Sat down (talking, reading, schoolwork)	Sat down (talking, reading, schoolwork)	10	0	162.6	32.5	808	612.5	0	0	210	180	0	0	1	0	0	0.25	0	1	1	0	0	0.25	0.25	0.5	0	0	0.25	0.25	0	0	4	All	None
ID93	Male	12.14511	6	Thinness/Normal weight (BMI <=1SD)	< 60 mins	>= 30 mins	< 60 mins	frequent	frequent	frequent	>2 hrs per day	>2 hrs per day	0 times	0 times	Ran and played hard most of the time	Ran and played hard most of the time	0	0	204.9	41.6	751	504.6	84	0	420	300	1	0.2	1	0	0	0.6	0.2	0.6	0.2	0	0	0.4	0.6	0	0	0	0.4	0.2	0	0	5	All	None
ID94	Female	11.70979	6	Thinness/Normal weight (BMI <=1SD)	>= 60 mins	>= 30 mins	< 60 mins	frequent	infrequent	frequent	>2 hrs per day	>2 hrs per day	6-10 times	1-5 times	Ran or played a little bit	Ran around and played quite a bit	7	1	235.3	81.7	806	489	78	45	210	255	3	0.5	1	0	0	0.8333333	0.67	1	0.5	0	0	0	1	0	0	0	0	0	0	0	6	All	None
ID95	Male	13.53867	6	Thinness/Normal weight (BMI <=1SD)		< 30 mins	< 60 mins	frequent	infrequent	frequent	<=2 hrs per day	<=2 hrs per day	0 times	0 times	Ran or played a little bit	Ran and played hard most of the time	0	0					16	0	6	10	0	0	1	0	0	1	1	1	1	0	0	0	1	0	0	0	0	0	0	0	1	All	None
ID96	Male	11.95619	5	Overweight/Obesity (BMI >1SD)	< 60 mins	>= 30 mins	>= 60 mins	frequent	frequent	frequent	<=2 hrs per day	>2 hrs per day	0 times	6-10 times	Ran and played hard most of the time	Ran and played hard most of the time	0	10	189.5	52.7	740	498.2	138	75	120	210	5	0.3846154	1	0	0	0.6923077	0.31	1	0.7692308	0.0769231	0.1538462	0.54	0.46	0	0.1538462	0.0769231	0.5384616	0.3076923	0.0769231	0.0769231	13	All	None
ID97	Female	11.14579	5	Thinness/Normal weight (BMI <=1SD)	< 60 mins	>= 30 mins	>= 60 mins	frequent	frequent	frequent	<=2 hrs per day	<=2 hrs per day	1-5 times	1-5 times	Ran and played hard most of the time	Ran and played hard most of the time	3	1	204.4	45.4	735	485.2	84	120	30	60	2	0.5	1	0	0	0.5	0.75	1	0.75	0.25	0.25	0.5	0.5	0	0.25	0	0.5	0.5	0	0	4	All	None
ID98	Male	10.65571	5	Overweight/Obesity (BMI >1SD)	< 60 mins	>= 30 mins	>= 60 mins	frequent	frequent	frequent	>2 hrs per day	>2 hrs per day	6-10 times	6-10 times	Ran and played hard most of the time	Ran and played hard most of the time	10	10	179.8	43.3	681	457.8	108	75	270	450	7	0.6363636	1	0	0	0.9090909	0.82	0.6363636	0.7272727	0	0	0.64	0.36	0	0	0	0.4545455	0.4545455	0	0	11	All	None
ID99	Female	11.81109	5	Overweight/Obesity (BMI >1SD)		< 30 mins	< 60 mins	frequent	frequent	frequent	<=2 hrs per day	<=2 hrs per day	6-10 times	0 times	Ran and played hard most of the time	Ran and played hard most of the time	7	0					0	12	6	32	0	0	1	0	0	1	0	1	0	1	0	1	0	0	0	0	1	0	1	0	1	All	None
ID100	Female	11.40315	5	Overweight/Obesity (BMI >1SD)		< 30 mins	>= 60 mins	infrequent	frequent	frequent	<=2 hrs per day	<=2 hrs per day	0 times	0 times	Ran and played hard most of the time	Ran around and played quite a bit	0	0					18	60	10	50	4	0.6666667	1	0	0	1	0	1	0.5	0	0.3333333	0.5	0.33	0.17	0.3333333	0.3333333	0.5	0.5	0	0.3333333	6	All	None
ID101	Male	11.69884	5	Thinness/Normal weight (BMI <=1SD)	>= 60 mins	< 30 mins	>= 60 mins	frequent	frequent	frequent	<=2 hrs per day	<=2 hrs per day	0 times	1-5 times	Ran around and played quite a bit	Ran around and played quite a bit	0	3	266.2	73.3	756	416.2	10	90	90	90	5	0.5	1	0	0.1	0.6	0.9	0.9	0.9	0	0.1	1	0	0	0	0	0.9	0.9	0	0.1	10	All	None
ID102	Male	11.8193	5	Thinness/Normal weight (BMI <=1SD)	< 60 mins	< 30 mins	>= 60 mins	frequent	frequent	frequent	<=2 hrs per day	<=2 hrs per day	0 times	0 times	Ran and played hard most of the time	Ran and played hard most of the time	0	0	247.1	42.3	680	390.8	18	180	60	30	2	0.6666667	1	0	0	1	0.33	1	1	0	0.6666667	0.67	0	0.33	0.6666667	0.6666667	0.6666667	0.6666667	0	0.6666667	3	All	None
ID103	Male	11.06639	5	Thinness/Normal weight (BMI <=1SD)	>= 60 mins	< 30 mins	< 60 mins	frequent	frequent	frequent	>2 hrs per day	>2 hrs per day	1-5 times	0 times	Ran around and played quite a bit	Ran around and played quite a bit	5	0	230.7	71	698	396.1	19	15	185	182.5	1	0.5	1	0	0	1	1	1	1	0	0	1	0	0	0	0	1	1	0	0	2	All	None
ID104	Female	11.44422	5	Thinness/Normal weight (BMI <=1SD)	< 60 mins		>= 60 mins	frequent	infrequent	infrequent	<=2 hrs per day	<=2 hrs per day	0 times	0 times	Ran or played a little bit	Ran or played a little bit	0	0	233.9	58.9	717	424.4		135	30	90	4	0.6666667	1	0	0	0.5	0.17	1	1	0	0.1666667	0.5	0.5	0	0.1666667	0.1666667	0.5	0.5	0	0.1666667	6	All	None
ID105	Female	11.88775	5	Thinness/Normal weight (BMI <=1SD)	>= 60 mins	>= 30 mins	< 60 mins	infrequent	frequent	frequent	<=2 hrs per day	<=2 hrs per day	0 times	0 times	Ran around and played quite a bit	Ran around and played quite a bit	0	0	224.3	60.7	678	393.3	90	30	60	60	2	0.5	1	0	0.25	0.75	0	0.5	0.75	0	0.5	0	0.75	0.25	0.25	0	0	0	0	0	4	All	None
ID106	Female	11.16496	5	Thinness/Normal weight (BMI <=1SD)	< 60 mins	>= 30 mins	< 60 mins	frequent	frequent	frequent	<=2 hrs per day	<=2 hrs per day	6-10 times	0 times	Ran and played hard most of the time	Ran and played hard most of the time	10	0	166.4	52.8	683	464.1	90	22.5	45	120	4	0.4444444	0.5555556	0.4444444	0	0.4444444	0.33	1	1	0.1111111	0.1111111	0.33	0.56	0.11	0.2222222	0	0.3333333	0.3333333	0	0	9	Some	Some
ID107	Male	12.29021	6	Overweight/Obesity (BMI >1SD)	>= 60 mins	>= 30 mins	>= 60 mins	frequent	frequent	frequent	>2 hrs per day	>2 hrs per day	6-10 times	0 times	Ran and played hard most of the time	Ran and played hard most of the time	10	0	149.4	71.7	593	371.8	240	225	300	187.5	2	0.4	0.8	0.2	0.2	0.8	0.2	0.8	1	0	0	0.4	0.6	0	0	0	0.4	0.4	0	0	5	Some	Some
ID108	Female	11.7974	6	Overweight/Obesity (BMI >1SD)	< 60 mins	>= 30 mins	>= 60 mins	frequent	infrequent	infrequent	<=2 hrs per day	<=2 hrs per day	6-10 times	1-5 times	Ran or played a little bit	Ran or played a little bit	10	2	183.4	35.7	774	555.3	42	270	120	91.5	5	0.3571429	0.8571429	0.1428571	0.0714286	0.5	0.36	0.8571429	0.5	0.2857143	0.5	0.5	0.43	0.071	0.4285714	0.2142857	0.3571429	0.1428571	0.2142857	0.2857143	14	Some	Some
ID109	Female	12.65161	6	Thinness/Normal weight (BMI <=1SD)		>= 30 mins	>= 60 mins	frequent	infrequent	infrequent	<=2 hrs per day	<=2 hrs per day	0 times	0 times	Ran or played a little bit	Ran or played a little bit	0	0					168	133.75	30	120	3	0.2307692	0.4615385	0.5384616	0.2307692	0.5384616	0.15	0.7692308	0.7692308	0.1538462	0.3076923	0.46	0.54	0	0.0769231	0.0769231	0.2307692	0.2307692	0.1538462	0.3076923	13	Some	Some
ID110	Female	12.35592	6	Thinness/Normal weight (BMI <=1SD)	< 60 mins		>= 60 mins	infrequent	frequent	frequent	<=2 hrs per day	>2 hrs per day	1-5 times	0 times	Ran and played hard most of the time	Ran and played hard most of the time	3	0	223.5	42.5	710	443.8		75	115	135	1	0.1111111	0.6666667	0.3333333	0.1111111	0.4444444	0.33	0.8888889	0.8888889	0.3333333	0.1111111	1	0	0	0.2222222	0.2222222	0.8888889	0.8888889	0.3333333	0.1111111	9	Some	Some
ID111	Male	12.42437	6	Thinness/Normal weight (BMI <=1SD)		>= 30 mins	< 60 mins	frequent	frequent	frequent	<=2 hrs per day	<=2 hrs per day	1-5 times	0 times	Ran around and played quite a bit	Ran and played hard most of the time	4	0					96	30	60	120	3	0.5	1	0	0	0.6666667	1	1	1	0	0	1	0	0	0	0	1	1	0	0	6	All	None
ID112	Female	12.14784	6	Overweight/Obesity (BMI >1SD)	< 60 mins	>= 30 mins	< 60 mins	infrequent	infrequent	infrequent	>2 hrs per day	>2 hrs per day	6-10 times	1-5 times	Sat down (talking, reading, schoolwork)	Stood around or walked around	10	4	149.9	33.6	715	531.8	72	18.75	300	330	1	0.25	1	0	0	0.25	0.25	0.75	0.75	0.5	0.5	0.5	0.5	0	0.5	0	0.25	0.5	0	0	4	All	None
ID113	Male	11.3922	5	Thinness/Normal weight (BMI <=1SD)	< 60 mins	< 30 mins	>= 60 mins	infrequent	frequent	frequent	>2 hrs per day	<=2 hrs per day	0 times	0 times	Ran and played hard most of the time	Ran and played hard most of the time	0	0	181	49.9	619	387.8	24	75	190	115	4	0.6666667	1	0	0	0.8333333	0.5	1	0.5	0	0	1	0	0	0	0	1	0.5	0	0	6	All	None
ID114	Male	11.95619	5	Thinness/Normal weight (BMI <=1SD)	>= 60 mins	>= 30 mins	>= 60 mins	frequent	frequent	frequent	<=2 hrs per day	<=2 hrs per day	0 times	6-10 times	Ran and played hard most of the time	Ran and played hard most of the time	0	10	202.6	67.7	656	385.5	78	67.5	60	105	6	1	1	0	0	1	0.17	0.8333333	0.8333333	0	0	1	0	0	0	0	0.8333333	0.8333333	0	0	6	All	None
ID115	Female	11.21697	5	Overweight/Obesity (BMI >1SD)	< 60 mins	>= 30 mins	>= 60 mins	frequent	infrequent	frequent	>2 hrs per day	<=2 hrs per day	1-5 times	0 times	Ran or played a little bit	Ran around and played quite a bit	5	0	207.9	38.7	784	537.2	72	150	170	110	8	0.7272727	0.8181818	0.1818182	0.4545455	0.5454546	0.36	0.3636364	0.3636364	0.7272727	0.0909091	0.27	0.73	0	0.0909091	0	0.0909091	0.0909091	0.1818182	0	11	Some	Some
ID116	Female	11.57837	5	Thinness/Normal weight (BMI <=1SD)	< 60 mins	>= 30 mins	>= 60 mins	infrequent	frequent	frequent	>2 hrs per day	>2 hrs per day	0 times	0 times	Ran around and played quite a bit	Ran around and played quite a bit	0	0	220.8	57	767	488.7	96	270	150	135	4	0.3636364	0.7272727	0.2727273	0.2727273	0.2727273	0	0.4545455	0.5454546	0	0.2727273	0.82	0.18	0	0	0	0.4545455	0.5454546	0	0.0909091	11	Some	Some
ID117	Female	11.72895	5	Thinness/Normal weight (BMI <=1SD)	>= 60 mins	>= 30 mins	< 60 mins	frequent	infrequent	infrequent	>2 hrs per day	<=2 hrs per day	1-5 times	0 times	Ran or played a little bit	Ran or played a little bit	5	0	199	60.4	644	384.8	72	30	150	105	5	0.4545455	0.7272727	0.2727273	0.2727273	0.5454546	0.45	0.7272727	0.7272727	0.3636364	0.5454546	1	0	0	0.2727273	0.2727273	0.7272727	0.7272727	0.3636364	0.5454546	11	Some	Some
ID118	Female	12.38877	6	Thinness/Normal weight (BMI <=1SD)		>= 30 mins	< 60 mins	frequent	frequent	frequent	<=2 hrs per day	<=2 hrs per day	0 times	1-5 times	Ran around and played quite a bit	Ran around and played quite a bit	0	5					195	37.5	90	0	0	0	1	0	0	0	1	1	1	1	1	0.5	0	0.5	1	0.5	0.5	0.5	0.5	0.5	2	All	None
ID119	Female	11.89596	6	Thinness/Normal weight (BMI <=1SD)	< 60 mins	>= 30 mins	>= 60 mins	frequent	frequent	frequent	<=2 hrs per day	>2 hrs per day	6-10 times	0 times	Ran and played hard most of the time	Ran and played hard most of the time	10	0	195	54	635	386.3	72	540	90	135	1	0.0833333	0.9166667	0.0833333	0.0833333	0.25	0.17	0.9166667	0	0	0.0833333	1	0	0	0	0	0.9166667	0	0	0.0833333	12	Some	Some
ID120	Male	11.16769	5	Overweight/Obesity (BMI >1SD)	< 60 mins	>= 30 mins	>= 60 mins	frequent	frequent	frequent	<=2 hrs per day	>2 hrs per day	1-5 times	0 times	Ran and played hard most of the time	Ran and played hard most of the time	2	0	225.1	42	713	445.7	78	135	120	202.5	4	0.3333333	1	0	0.1666667	0.3333333	0.17	0.5833333	0.8333333	0.0833333	0.1666667	1	0	0	0.0833333	0.0833333	0.5833333	0.8333333	0.0833333	0.1666667	12	All	None
ID121	Female	11.17043	5	Overweight/Obesity (BMI >1SD)		>= 30 mins	>= 60 mins	frequent	infrequent	infrequent	>2 hrs per day	>2 hrs per day	1-5 times	0 times	Ran or played a little bit	Ran or played a little bit	4	0					108	75	180	150	3	1	1	0	0	0.6666667	0	1	1	0.3333333	0.3333333	0	1	0	0.3333333	0	0	0	0	0	3	All	None
ID122	Female	11.0308	5	Thinness/Normal weight (BMI <=1SD)	< 60 mins	>= 30 mins	>= 60 mins	frequent	frequent	infrequent	<=2 hrs per day	<=2 hrs per day	1-5 times	0 times	Ran and played hard most of the time	Ran or played a little bit	5	0	188.8	44.9	735	501.5	78	180	90	45	2	0.25	1	0	0.125	0.75	0.88	0.375	0.25	0	0.25	0.63	0.25	0.13	0.125	0.125	0.25	0.25	0	0.125	8	All	None
ID123	Female	11.26352	5	Overweight/Obesity (BMI >1SD)	< 60 mins	>= 30 mins	>= 60 mins	frequent	frequent	frequent	<=2 hrs per day	>2 hrs per day	6-10 times	1-5 times	Ran and played hard most of the time	Ran around and played quite a bit	6	5	264.3	54.4	783	464.6	144	112.5	120	165	1	0.1666667	0.6666667	0.3333333	0.5	0.6666667	0.67	0.5	0.3333333	0.5	0.1666667	0.33	0.67	0	0	0	0.1666667	0.1666667	0.1666667	0	6	Some	Some
ID124	Female	12.44901	6	Thinness/Normal weight (BMI <=1SD)	< 60 mins	>= 30 mins	>= 60 mins	frequent	frequent	frequent	<=2 hrs per day	<=2 hrs per day	1-5 times	0 times	Ran around and played quite a bit	Ran around and played quite a bit	2	0	240.7	58.8	756	456.1	96	135	85	25	5	0.5555556	1	0	0	0.6666667	0.67	0.3333333	1	0.2222222	0.4444444	0.78	0.22	0	0.2222222	0.1111111	0.1111111	0.7777778	0.1111111	0.3333333	9	All	None
ID125	Female	11.16222	5	Thinness/Normal weight (BMI <=1SD)	< 60 mins	>= 30 mins	< 60 mins	frequent		frequent	<=2 hrs per day	<=2 hrs per day	0 times	0 times		Ran around and played quite a bit	0	0	207.3	28.4	700	464.4	48	27.5	120	92.5	2	0.5	1	0	0	0.5	1	1	1	0	0	0.75	0.25	0	0	0	0.75	0.75	0	0	4	All	None
ID126	Female	12.52841	6	Overweight/Obesity (BMI >1SD)	< 60 mins	>= 30 mins	>= 60 mins	frequent	infrequent	frequent	<=2 hrs per day	<=2 hrs per day	6-10 times	0 times	Sat down (talking, reading, schoolwork)	Ran around and played quite a bit	10	0	183	38.7	621	399.8	72	150	120	30	5	0.7142857	1	0	0	0.8571429	1	1	1	0.2857143	0.2857143	1	0	0	0.2857143	0.2857143	1	1	0.2857143	0.2857143	7	All	None
ID127	Male	12.12868	6	Overweight/Obesity (BMI >1SD)	< 60 mins	>= 30 mins	>= 60 mins	frequent	frequent	frequent	>2 hrs per day	>2 hrs per day	6-10 times	1-5 times	Ran around and played quite a bit	Ran around and played quite a bit	10	2	195.1	23.9	704	485.4	78	270	330	210	4	0.8	1	0	0.2	0.8	0.8	0.8	0.8	1	0.6	0.4	0.4	0.2	0.8	0.4	0.4	0.4	0.4	0.2	5	All	None
ID128	Female	12.64066	6	Thinness/Normal weight (BMI <=1SD)	>= 60 mins	>= 30 mins	< 60 mins	frequent	frequent	frequent	<=2 hrs per day	<=2 hrs per day	0 times	0 times	Ran around and played quite a bit	Ran around and played quite a bit	0	0	274.8	60.4	827	492	141	15	0	30	2	0.4	1	0	0	1	0.4	1	1	0.6	0	0.2	0.8	0	0.6	0.2	0.2	0.2	0.2	0	5	All	None
ID129	Male	11.16222	5	Overweight/Obesity (BMI >1SD)		>= 30 mins	>= 60 mins	frequent	frequent	frequent	<=2 hrs per day	<=2 hrs per day	1-5 times	0 times	Ran and played hard most of the time	Ran and played hard most of the time	5	0					144	225	0	0	6	0.4	0.8666667	0.1333333	0	0.6666667	1	1	0.2	0	0	1	0	0	0	0	1	0.2	0	0	15	Some	Some
ID130	Male	10.96235	5	Thinness/Normal weight (BMI <=1SD)	>= 60 mins	>= 30 mins	>= 60 mins	frequent	frequent	frequent	<=2 hrs per day	<=2 hrs per day	0 times	6-10 times	Ran and played hard most of the time	Ran and played hard most of the time	0	10	241.8	97.4	742	403	96	150	10	45	1	0.2	1	0	0.2	0	0.8	0.8	0.8	1	0.8	1	0	0	0.8	0.8	0.8	0.8	1	0.8	5	All	None
ID131	Female	12.42437	6	Overweight/Obesity (BMI >1SD)	< 60 mins	< 30 mins	< 60 mins	frequent	infrequent	infrequent	<=2 hrs per day	<=2 hrs per day	0 times	0 times	Ran or played a little bit	Ran or played a little bit	0	0	205.1	46.9	740	487.5	4	5	10	30	1	0.1428571	1	0	0	1	0.29	1	1	0.5714286	0.1428571	0.14	0.86	0	0.5714286	0.1428571	0.1428571	0.1428571	0.1428571	0	7	All	None
ID132	Female	12.23272	6	Thinness/Normal weight (BMI <=1SD)	>= 60 mins	>= 30 mins	>= 60 mins	frequent	infrequent	frequent	>2 hrs per day	>2 hrs per day	0 times	0 times	Stood around or walked around	Ran around and played quite a bit	0	0	264.6	62.2	811	483.8	72	75	270	125	7	0.7777778	1	0	0	0.6666667	1	0.4444444	1	0.2222222	0.2222222	1	0	0	0.2222222	0.2222222	0.4444444	1	0.2222222	0.2222222	9	All	None
ID133	Male	12.82409	6	Thinness/Normal weight (BMI <=1SD)	>= 60 mins	< 30 mins	< 60 mins	infrequent	frequent	frequent	<=2 hrs per day	<=2 hrs per day	0 times	0 times	Ran around and played quite a bit	Ran around and played quite a bit	0	0	193.7	73.1	741	474.1	24	30	120	90	1	0.25	1	0	0	0.75	0.75	1	1	0	0	1	0	0	0	0	1	1	0	0	4	All	None
ID134	Female	11.83847	5	Thinness/Normal weight (BMI <=1SD)		< 30 mins	< 60 mins	frequent	frequent	frequent	<=2 hrs per day	<=2 hrs per day	0 times	1-5 times	Ran around and played quite a bit	Ran around and played quite a bit	0	3					0	0	5	7.5	2	0.4	1	0	0	0.4	0.2	1	1	0	0.2	0.8	0.2	0	0.2	0.2	0.8	0.8	0	0.2	5	All	None
ID135	Female	12.16701	6	Thinness/Normal weight (BMI <=1SD)	>= 60 mins	>= 30 mins	>= 60 mins	frequent	infrequent	frequent	<=2 hrs per day	<=2 hrs per day	6-10 times	0 times	Ran or played a little bit	Ran around and played quite a bit	10	0	242.5	81.2	740	416.9	72	119.25	60	90	2	0.2857143	1	0	0	0.7142857	0.29	0.4285714	0.5714286	0.4285714	0.4285714	1	0	0	0.4285714	0.4285714	0.4285714	0.5714286	0.4285714	0.4285714	7	All	None
ID136	Female	12.78029	6	Thinness/Normal weight (BMI <=1SD)	< 60 mins	< 30 mins	< 60 mins	frequent	frequent	frequent			0 times	1-5 times	Ran around and played quite a bit	Ran around and played quite a bit	0	2	157.2	27.7	682	497.2	22	12.5			2	0.3333333	1	0	0	1	0	1	1	0	0	0	0.83	0.17	0	0	0	0	0	0	6	All	None
ID137	Male	11.20876	5	Overweight/Obesity (BMI >1SD)	>= 60 mins	< 30 mins	< 60 mins	frequent	frequent	frequent	>2 hrs per day	<=2 hrs per day	0 times	0 times	Ran around and played quite a bit	Ran around and played quite a bit	0	0	324.6	90	776	360.9	12	15	150	30	1	0.25	1	0	0	0.25	1	1	1	0	0	1	0	0	0	0	1	1	0	0	4	All	None
ID138	Male	12.33949	6	Thinness/Normal weight (BMI <=1SD)	< 60 mins	>= 30 mins	< 60 mins	frequent	frequent	frequent	<=2 hrs per day	>2 hrs per day	6-10 times	6-10 times	Ran and played hard most of the time	Ran around and played quite a bit	10	10	224.1	37.8	699	437.1	120	56.25	90	150	4	0.8	1	0	0	1	1	1	1	0.8	0.2	1	0	0	0.8	0.8	1	1	0.8	0.2	5	All	None
ID139	Female	12.55031	6	Overweight/Obesity (BMI >1SD)	>= 60 mins	>= 30 mins	>= 60 mins	frequent	infrequent	frequent	<=2 hrs per day	<=2 hrs per day	1-5 times	0 times	Sat down (talking, reading, schoolwork)	Ran around and played quite a bit	5	0	218.4	64.7	760	477.1	32	60	10	15	4	0.6666667	1	0	0	1	0.67	0.5	0.5	0	0	0.17	0.67	0.17	0	0	0	0.1666667	0	0	6	All	None
ID140	Female	11.65229	5	Overweight/Obesity (BMI >1SD)	< 60 mins	>= 30 mins	>= 60 mins	frequent	infrequent	infrequent	<=2 hrs per day	<=2 hrs per day	1-5 times	0 times	Ran or played a little bit	Ran or played a little bit	5	0	263	32.4	722	426.3	96	75	30	5	4	0.3076923	1	0	0	0.3846154	0.92	0.8461539	0.9230769	0.1538462	0.0769231	1	0	0	0	0	0.8461539	0.9230769	0.1538462	0.0769231	13	All	None
ID141	Female	11.55647	5	Thinness/Normal weight (BMI <=1SD)	< 60 mins	>= 30 mins	>= 60 mins	infrequent	frequent	frequent	<=2 hrs per day	<=2 hrs per day	0 times	0 times	Ran and played hard most of the time	Ran and played hard most of the time	0	0	251	54.6	763	457.6	144	180	90	80	2	0.6666667	1	0	0.3333333	1	0	0.6666667	0.6666667	0.3333333	0.3333333	0.67	0.33	0	0.3333333	0	0.3333333	0.3333333	0	0.3333333	3	All	None
ID142	Male	12.31485	6	Thinness/Normal weight (BMI <=1SD)	>= 60 mins	>= 30 mins	>= 60 mins	frequent	infrequent	infrequent	<=2 hrs per day	<=2 hrs per day	1-5 times	0 times	Ran or played a little bit	Ran or played a little bit	2	0	211.7	81	718	425.1	144	60	90	120	2	0.6666667	1	0	0	0.6666667	1	1	1	0.3333333	0	0.67	0.33	0	0.3333333	0.3333333	0.6666667	0.6666667	0.3333333	0	3	All	None
ID143	Male	12.30116	6	Thinness/Normal weight (BMI <=1SD)	>= 60 mins	>= 30 mins	>= 60 mins	frequent	frequent	frequent	<=2 hrs per day	>2 hrs per day	6-10 times	0 times	Ran around and played quite a bit	Ran around and played quite a bit	6	0	258.7	82.5	745	403.8	192	112.5	120	150	1	0.25	1	0	0	0.75	0.75	1	1	0.75	0.25	0.25	0.75	0	0.75	0.25	0.25	0.25	0.25	0	4	All	None
ID144	Female	12.03285	6	Thinness/Normal weight (BMI <=1SD)	< 60 mins	>= 30 mins	< 60 mins	frequent	frequent	frequent	<=2 hrs per day	<=2 hrs per day	0 times	0 times	Ran and played hard most of the time	Ran and played hard most of the time	0	0	204.9	25.9	736	505.5	36	30	120	105	5	0.5555556	0.8888889	0.1111111	0.3333333	0.6666667	1	0.6666667	0.6666667	0.3333333	0.4444444	1	0	0	0.1111111	0.1111111	0.6666667	0.6666667	0.3333333	0.4444444	9	Some	Some
ID145	Male	11.95346	5	Thinness/Normal weight (BMI <=1SD)	>= 60 mins	< 30 mins	< 60 mins	frequent	infrequent	infrequent	<=2 hrs per day	<=2 hrs per day	0 times	0 times	Ran or played a little bit	Ran or played a little bit	0	0	329	85.3	790	376	12	15	20	15	1	0.25	1	0	0	0.25	1	1	1	0	0	1	0	0	0	0	1	1	0	0	4	All	None
ID146	Female	12.28474	6	Overweight/Obesity (BMI >1SD)	< 60 mins	>= 30 mins	>= 60 mins	frequent	infrequent	infrequent	>2 hrs per day	>2 hrs per day	0 times	0 times	Sat down (talking, reading, schoolwork)	Sat down (talking, reading, schoolwork)	0	0	237.4	28.7	728	462.2	36	120	210	225	0	0	1	0	0	1	0	1	1	0	0	0.56	0.44	0	0	0	0.5555556	0.5555556	0	0	9	All	None
ID147	Male	11.718	5	Overweight/Obesity (BMI >1SD)	< 60 mins	< 30 mins	>= 60 mins	frequent	frequent	frequent	<=2 hrs per day	<=2 hrs per day	0 times	0 times	Ran and played hard most of the time	Ran and played hard most of the time	0	0	203.1	38.3	629	387.5	24	90	60	30	2	0.4	0.8	0.2	0	1	0.6	1	0.6	0	0	1	0	0	0	0	1	0.6	0	0	5	Some	Some
ID148	Male	11.28542	5	Overweight/Obesity (BMI >1SD)	< 60 mins	>= 30 mins	>= 60 mins	infrequent	infrequent	infrequent	<=2 hrs per day	<=2 hrs per day	0 times	0 times	Stood around or walked around	Ran or played a little bit	0	0	193.1	38.6	768	535.9	72	75	0	0	3	0.375	0.875	0.125	0	0.75	0.38	0.625	0.75	0	0	0.75	0.25	0	0	0	0.375	0.625	0	0	8	Some	Some
ID149	Male	12.77481	6	Thinness/Normal weight (BMI <=1SD)	< 60 mins	< 30 mins	< 60 mins	infrequent	infrequent	infrequent	>2 hrs per day	>2 hrs per day	6-10 times	1-5 times	Ran or played a little bit	Ran or played a little bit	10	2	298.7	48.1	799	452.1	12	30	180	360	2	0.5	1	0	0	1	1	1	1	0	0	0.5	0.5	0	0	0	0.5	0.5	0	0	4	All	None
ID150	Male	12.54209	6	Overweight/Obesity (BMI >1SD)	>= 60 mins	>= 30 mins	>= 60 mins	frequent	frequent	frequent	>2 hrs per day	>2 hrs per day	1-5 times	0 times	Ran and played hard most of the time	Ran and played hard most of the time	2	0	230.6	76.1	668	361.1	120	270	240	150	1	0.25	1	0	0	1	1	1	1	1	1	1	0	0	1	1	1	1	1	1	4	All	None
ID151	Male	12.19439	6	Overweight/Obesity (BMI >1SD)	< 60 mins	< 30 mins	< 60 mins	frequent	frequent	frequent	<=2 hrs per day	<=2 hrs per day	0 times	0 times	Ran around and played quite a bit	Ran around and played quite a bit	0	0	175.1	39.2	589	374.4	26	10	60	60	2	0.5	1	0	0	0.75	0.75	1	1	0	0	0.75	0.25	0	0	0	0.75	0.75	0	0	4	All	None
ID152	Male	12.53662	6	Thinness/Normal weight (BMI <=1SD)		>= 30 mins	>= 60 mins	frequent	frequent	frequent	<=2 hrs per day	<=2 hrs per day	1-5 times	0 times	Ran around and played quite a bit	Ran around and played quite a bit	2	0					144	150	30	7.5	2	0.6666667	1	0	0	1	1	1	1	0	0	1	0	0	0	0	1	1	0	0	3	All	None
ID153	Male	12.5065	6	Thinness/Normal weight (BMI <=1SD)	>= 60 mins	>= 30 mins	>= 60 mins	frequent	frequent	frequent	<=2 hrs per day	<=2 hrs per day	1-5 times	1-5 times	Ran and played hard most of the time	Ran and played hard most of the time	1	1	234.9	77.1	696	384.5	120	67.5	60	90	2	0.5	1	0	0	1	0.25	1	1	0	0	0.25	0.75	0	0	0	0.25	0.25	0	0	4	All	None
ID154	Female	12.73648	6	Thinness/Normal weight (BMI <=1SD)	< 60 mins	>= 30 mins	< 60 mins	frequent	frequent	frequent	>2 hrs per day	>2 hrs per day	0 times	0 times	Ran and played hard most of the time	Ran and played hard most of the time	0	0	261	58.9	748	427.9	72	0	135	187.5	4	0.4	1	0	0.4	0.9	0.3	0.3	0.3	0.4	0.1	0.6	0.3	0.1	0	0	0.2	0.2	0.3	0	10	All	None
ID155	Female	11.74812	5	Overweight/Obesity (BMI >1SD)	< 60 mins	>= 30 mins	< 60 mins	frequent	infrequent	infrequent	<=2 hrs per day	<=2 hrs per day	0 times	0 times	Stood around or walked around	Ran or played a little bit	0	0	262.8	44.9	675	367.8	40	0	0	0	0	0	1	0	0	0.75	0.75	0.75	0.5	0	0	0.5	0	0.5	0	0	0.25	0.25	0	0	4	All	None
ID156	Female	11.99452	6	Overweight/Obesity (BMI >1SD)	< 60 mins	>= 30 mins	>= 60 mins	frequent	infrequent	frequent	<=2 hrs per day	<=2 hrs per day	0 times	0 times	Stood around or walked around	Ran around and played quite a bit	0	0	215.9	41.3	711	453.6	84	75	120	60	7	0.6363636	1	0	0.0909091	0.5454546	0.091	0.6363636	0.9090909	0.3636364	0.3636364	1	0	0	0.2727273	0.2727273	0.6363636	0.9090909	0.3636364	0.3636364	11	All	None
ID157	Female	11.76181	5	Overweight/Obesity (BMI >1SD)	< 60 mins	>= 30 mins	>= 60 mins	frequent	frequent	frequent	<=2 hrs per day	<=2 hrs per day	1-5 times	1-5 times	Ran and played hard most of the time	Ran and played hard most of the time	1	2	286.4	44.1	836	505.4	100	90	0	0	3	1	0.6666667	0.3333333	0	1	1	0.6666667	1	0.3333333	0	1	0	0	0.3333333	0.3333333	0.6666667	1	0.3333333	0	3	Some	Some
ID158	Male	12.54209	6	Thinness/Normal weight (BMI <=1SD)		>= 30 mins	>= 60 mins	frequent	frequent	frequent	<=2 hrs per day	<=2 hrs per day	0 times	0 times	Ran and played hard most of the time	Ran and played hard most of the time	0	0					162	202.5	0	0	2	0.6666667	1	0	0.3333333	0.3333333	1	0.6666667	0.6666667	0.3333333	1	1	0	0	0.6666667	0.6666667	0.6666667	0.6666667	0.3333333	1	3	All	None
ID159	Male	13.52772	6	Thinness/Normal weight (BMI <=1SD)		>= 30 mins	>= 60 mins	frequent	frequent	frequent	>2 hrs per day	<=2 hrs per day	1-5 times	0 times	Ran and played hard most of the time	Ran and played hard most of the time	2	0					96	225	180	80	1	0.3333333	1	0	0	0.6666667	1	1	1	0	0	0.33	0.33	0.33	0	0	0.3333333	0.3333333	0	0	3	All	None
ID160	Female	12.13963	6	Overweight/Obesity (BMI >1SD)	< 60 mins	< 30 mins	< 60 mins	frequent	frequent		<=2 hrs per day	>2 hrs per day	1-5 times	0 times	Ran around and played quite a bit		3	0	222	45.3	808	540.5	28	0	120	150	3	0.375	1	0	0	0.625	0.13	0.375	0.875	0.125	0.25	0.5	0.5	0	0.125	0	0.125	0.5	0	0	8	All	None
ID161	Female	11.36208	5	Thinness/Normal weight (BMI <=1SD)	>= 60 mins	< 30 mins	< 60 mins	frequent	frequent	frequent	<=2 hrs per day	<=2 hrs per day	0 times	0 times	Ran around and played quite a bit	Ran around and played quite a bit	0	0	230.9	101.8	718	385.1	27	0	65	90	2	0.5	1	0	0	0.5	1	1	1	0	0	1	0	0	0	0	1	1	0	0	4	All	None
ID162	Female	10.75428	5	Overweight/Obesity (BMI >1SD)	< 60 mins	< 30 mins	>= 60 mins	frequent	infrequent	infrequent	<=2 hrs per day	<=2 hrs per day	1-5 times	1-5 times	Ran or played a little bit	Stood around or walked around	4	2	267.9	34.5	690	388.1	12	180	90	30	1	0.2	1	0	0	0.4	1	1	1	0.6	0.2	0.4	0.6	0	0.6	0.4	0.4	0.4	0.4	0.2	5	All	None
ID163	Male	12.09583	5	Overweight/Obesity (BMI >1SD)	< 60 mins	< 30 mins	>= 60 mins	infrequent	frequent	frequent	>2 hrs per day	<=2 hrs per day	0 times	0 times	Ran and played hard most of the time	Ran and played hard most of the time	0	0	251.4	38.4	804	513.8	10.4	201	240	120	4	0.5714286	1	0	0	0.5714286	0.71	1	0.8571429	0	0.1428571	0	1	0	0.1428571	0	0	0	0	0	7	All	None
ID164	Male	11.32375	5	Thinness/Normal weight (BMI <=1SD)	>= 60 mins	>= 30 mins	>= 60 mins	frequent	frequent	frequent	>2 hrs per day	<=2 hrs per day	0 times	0 times	Ran around and played quite a bit	Ran around and played quite a bit	0	0	291.3	73.2	720	355.8	72	90	170	110	0	0	1	0	0	0.4	1	1	1	0	0.2	1	0	0	0.2	0.2	1	1	0	0.2	5	All	None
ID165	Female	12.54209	6	Overweight/Obesity (BMI >1SD)	< 60 mins	>= 30 mins	>= 60 mins	frequent	frequent	frequent	>2 hrs per day	<=2 hrs per day	0 times	0 times	Ran and played hard most of the time	Ran around and played quite a bit	0	0	165.1	27.6	744	551.7	108	93.75	150	120	5	0.7142857	1	0	0.1428571	0.4285714	0.71	0.8571429	0.8571429	0.4285714	0.8571429	0.14	0.86	0	0.8571429	0	0	0	0	0.1428571	7	All	None
ID166	Male	12.15058	6	Thinness/Normal weight (BMI <=1SD)	< 60 mins	< 30 mins	>= 60 mins	frequent	frequent	frequent	<=2 hrs per day	<=2 hrs per day	0 times	0 times	Ran and played hard most of the time	Ran and played hard most of the time	0	0	215.3	47.3	765	502.1	24	405	30	30	1	0.1	1	0	0	0.1	1	1	1	0	0	1	0	0	0	0	1	1	0	0	10	All	None
ID167	Female	11.91239	6	Thinness/Normal weight (BMI <=1SD)	< 60 mins	>= 30 mins	>= 60 mins	frequent	frequent	frequent	<=2 hrs per day	<=2 hrs per day	0 times	0 times	Ran around and played quite a bit	Ran around and played quite a bit	0	0	191.4	55.3	680	433.8	84	150	90	90	5	0.8333333	1	0	0.5	0.3333333	0.83	0.5	0.5	0	0.5	0.5	0.33	0.17	0	0	0	0	0	0.5	6	All	None
ID168	Male	12.29021	6	Thinness/Normal weight (BMI <=1SD)	< 60 mins	< 30 mins	< 60 mins	frequent	infrequent	frequent	<=2 hrs per day	<=2 hrs per day	1-5 times	0 times	Ran or played a little bit	Ran around and played quite a bit	1	0	177.2	36.1	676	462.5	1	3	15	17.5	1	0.2	1	0	0.2	0.4	0.2	0.2	0	0	0	1	0	0	0	0	0.2	0	0	0	5	All	None
ID169	Female	11.31554	5	Overweight/Obesity (BMI >1SD)	< 60 mins	>= 30 mins	>= 60 mins	infrequent	frequent	infrequent	<=2 hrs per day	<=2 hrs per day	1-5 times	1-5 times	Ran around and played quite a bit	Ran or played a little bit	1	2	154.9	25.5	652	472	96	270	60	60	5	0.7142857	1	0	0.1428571	0.1428571	0.71	0.5714286	0.5714286	0.1428571	0.4285714	0.71	0.29	0	0.1428571	0.1428571	0.4285714	0.4285714	0	0.2857143	7	All	None
ID170	Male	12.18891	6	Thinness/Normal weight (BMI <=1SD)	< 60 mins	< 30 mins	< 60 mins	frequent	frequent	frequent	<=2 hrs per day	<=2 hrs per day	0 times	0 times	Ran around and played quite a bit	Ran around and played quite a bit	0	0	218.7	52.1	729	458.7	10.8	10	52	110	1	0.1428571	0.7142857	0.2857143	0	0.8571429	0	1	1	0.2857143	0.1428571	0.14	0.43	0.43	0.2857143	0	0.1428571	0.1428571	0	0	7	Some	Some
ID171	Female	12.36961	6	Overweight/Obesity (BMI >1SD)	< 60 mins	>= 30 mins	>= 60 mins	frequent	frequent	frequent	>2 hrs per day	<=2 hrs per day	1-5 times	1-5 times	Ran and played hard most of the time	Ran and played hard most of the time	4	3	209.4	44.1	814	560.2	120	90	140	70	2	0.2857143	0.5714286	0.4285714	0	1	0.86	0.5714286	0.5714286	0.4285714	0.5714286	0.86	0.14	0	0.2857143	0.2857143	0.5714286	0.5714286	0.4285714	0.4285714	7	Some	Some
ID172	Female	12.21081	6	Overweight/Obesity (BMI >1SD)	< 60 mins	>= 30 mins	>= 60 mins	frequent	infrequent	infrequent	>2 hrs per day	>2 hrs per day	6-10 times	0 times	Ran or played a little bit	Ran or played a little bit	10	0	233.2	44.8	745	467.1	48	180	150	165	2	0.25	0.875	0.125	0.125	0.5	0.13	0.25	0.25	0.125	0	0.75	0.25	0	0	0	0.25	0.25	0.125	0	8	Some	Some
ID173	Female	11.55647	6	Thinness/Normal weight (BMI <=1SD)	< 60 mins	>= 30 mins	>= 60 mins	frequent	infrequent	infrequent	<=2 hrs per day	<=2 hrs per day	0 times	0 times	Sat down (talking, reading, schoolwork)	Sat down (talking, reading, schoolwork)	0	0	219	28.8	700	452.7	72.4	135	60	120	1	0.25	1	0	0	0.75	0.75	1	0.25	0.25	0.25	0.75	0.25	0	0.25	0.25	0.75	0.25	0.25	0.25	4	All	None
ID174	Male	11.95072	6	Thinness/Normal weight (BMI <=1SD)		< 30 mins	>= 60 mins	frequent	frequent	frequent	<=2 hrs per day	<=2 hrs per day	6-10 times	0 times	Ran and played hard most of the time	Ran and played hard most of the time	10	0					11.6	135	114	35	4	0.6666667	1	0	0.5	0.1666667	1	0.5	0.5	0.6666667	0.6666667	0.67	0.33	0	0.1666667	0	0.3333333	0.3333333	0.3333333	0.3333333	6	All	None
ID175	Male	12.01917	6	Thinness/Normal weight (BMI <=1SD)		< 30 mins	>= 60 mins	frequent	frequent	frequent	<=2 hrs per day	>2 hrs per day	0 times	0 times	Ran and played hard most of the time	Ran and played hard most of the time	0	0					1	180	1	240	0	0	1	0	0	1	1	1	1	0	1	0	1	0	1	0	0	0	0	0	1	All	None
ID176	Female	12.72827	6	Overweight/Obesity (BMI >1SD)		>= 30 mins	>= 60 mins	frequent	infrequent	frequent	>2 hrs per day	>2 hrs per day	1-5 times	1-5 times	Ran or played a little bit	Ran around and played quite a bit	5	2					96	75	180	150	2	0.1333333	1	0	0.3333333	0.5333334	0.67	0.4666667	0.4666667	0.8	0.2	0.73	0.27	0	0.2666667	0.1333333	0.2	0.2	0.6666667	0.2	15	All	None
ID177	Male	12.82409	6	Overweight/Obesity (BMI >1SD)	< 60 mins	< 30 mins	>= 60 mins	frequent	frequent	frequent	>2 hrs per day	<=2 hrs per day	0 times	0 times	Ran around and played quite a bit	Ran around and played quite a bit	0	0	264.8	36.7	885	583.3	12	75	300	90	1	0.3333333	1	0	0	1	0	0.3333333	0.6666667	0	0	0.67	0.33	0	0	0	0.3333333	0.3333333	0	0	3	All	None
ID178	Female	12.17248	6	Thinness/Normal weight (BMI <=1SD)		< 30 mins	< 60 mins	frequent	frequent	frequent	<=2 hrs per day	<=2 hrs per day	1-5 times	1-5 times	Ran around and played quite a bit	Ran and played hard most of the time	2	3					28.8	18.75	40	20	2	1	1	0	0	1	0	0.5	0.5	0	1	0	1	0	0.5	0	0	0	0	0	2	All	None
ID179	Male	11.92334	6	Overweight/Obesity (BMI >1SD)	< 60 mins	>= 30 mins	< 60 mins	frequent	frequent	frequent	<=2 hrs per day	<=2 hrs per day	6-10 times	1-5 times	Ran and played hard most of the time	Ran and played hard most of the time	6	3	211.5	38.5	680	430.4	144	30	0	25	3	0.5	0.8333333	0.1666667	0	0.8333333	0.67	0.8333333	0.8333333	0.3333333	0.1666667	0.67	0.17	0.17	0.1666667	0.1666667	0.6666667	0.6666667	0.1666667	0.1666667	6	Some	Some
ID180	Male	11.78919	6	Overweight/Obesity (BMI >1SD)	< 60 mins	< 30 mins	< 60 mins	infrequent	frequent	frequent	<=2 hrs per day	<=2 hrs per day	1-5 times	0 times	Ran around and played quite a bit	Ran around and played quite a bit	2	0	222.1	38.3	783	522.8	3.4	10.125	51	120	2	0.2857143	0.7142857	0.2857143	0	0.4285714	0.29	1	1	0.4285714	0.4285714	0.43	0.43	0	0.4285714	0	0.4285714	0.4285714	0	0	7	Some	Some
ID181	Female	12.04928	6	Thinness/Normal weight (BMI <=1SD)	< 60 mins	< 30 mins	< 60 mins	frequent	infrequent	infrequent	<=2 hrs per day	<=2 hrs per day	1-5 times	1-5 times	Stood around or walked around	Ran or played a little bit	2	2	191.9	30.5	658	435.9	24	37.5	90	75	2	0.5	1	0	0.25	0.75	0.5	0.75	0.25	1	1	1	0	0	0.75	0.75	0.75	0.25	1	1	4	All	None
ID182	Male	12.79671	6	Overweight/Obesity (BMI >1SD)	< 60 mins	< 30 mins	< 60 mins	infrequent	infrequent	infrequent	>2 hrs per day	>2 hrs per day	6-10 times	0 times	Stood around or walked around	Stood around or walked around	10	0	182.2	14.3	681	484.6	0	15	330	240	0	0	0.5	0.5	0	1	0	1	1	1	1	0.5	0.5	0	1	0.5	0.5	0.5	0.5	0.5	2	Some	Some
ID183	Male	11.7755	6	Thinness/Normal weight (BMI <=1SD)	>= 60 mins	>= 30 mins	>= 60 mins	frequent	frequent	frequent	<=2 hrs per day	<=2 hrs per day	0 times	6-10 times	Ran and played hard most of the time	Ran and played hard most of the time	0	10	220.1	75.4	702	406.5	96	225	0	60	2	1	1	0	0	0.5	0	1	0	0	0	0	0	1	0	0	0	0	0	0	2	All	None
ID184	Female	12.36413	6	Overweight/Obesity (BMI >1SD)	< 60 mins	< 30 mins	< 60 mins	infrequent	infrequent	frequent	>2 hrs per day	>2 hrs per day	1-5 times	0 times	Stood around or walked around	Ran around and played quite a bit	3	0	173.9	37.6	736	524.7	0	37.5	270	215	1	0.125	0.75	0.25	0	0.5	0.63	0.875	0.625	0.25	0.125	0.5	0.5	0	0.125	0.125	0.5	0.25	0.125	0	8	Some	Some
ID185	Female	12.51745	6	Thinness/Normal weight (BMI <=1SD)	< 60 mins	>= 30 mins	< 60 mins	frequent	infrequent	frequent	<=2 hrs per day	<=2 hrs per day	1-5 times	1-5 times	Stood around or walked around	Ran and played hard most of the time	5	1	169.8	34.3	674	470	36	37.5	110	90	1	0.3333333	0.6666667	0.3333333	0	1	1	1	1	0.3333333	0.6666667	0	0.67	0.33	0.6666667	0	0	0	0	0	3	Some	Some
ID186	Female	11.84942	6	Thinness/Normal weight (BMI <=1SD)	< 60 mins	>= 30 mins	< 60 mins	frequent	infrequent	infrequent	<=2 hrs per day	<=2 hrs per day	0 times	0 times	Ran or played a little bit	Ran or played a little bit	0	0	179.8	15.1	659	463.9	36	50	60	60	0	0	1	0	0	0.6	0.8	0.8	0.8	0.2	0	0.6	0.4	0	0	0	0.4	0.4	0.2	0	5	All	None
ID187	Female	11.50719	6	Overweight/Obesity (BMI >1SD)	< 60 mins	>= 30 mins	>= 60 mins	frequent	frequent	frequent	>2 hrs per day	>2 hrs per day	1-5 times	1-5 times	Ran around and played quite a bit	Ran around and played quite a bit	3	3	221.6	53.4	844	568.6	78	225	210	225	2	0.6666667	1	0	0	1	1	1	1	0.3333333	0.3333333	0.33	0.67	0	0.3333333	0.3333333	0.3333333	0.3333333	0.3333333	0.3333333	3	All	None
ID188	Male	11.54825	6	Thinness/Normal weight (BMI <=1SD)		>= 30 mins	< 60 mins	frequent	infrequent	infrequent	>2 hrs per day	>2 hrs per day	0 times	0 times	Ran or played a little bit	Stood around or walked around	0	0					42	12.5	420	210	1	0.25	0.75	0.25	0	0.75	0.25	1	0.25	0.5	0.25	1	0	0	0.25	0.25	1	0.25	0.5	0.25	4	Some	Some
ID189	Female	11.436	5	Thinness/Normal weight (BMI <=1SD)	>= 60 mins	>= 30 mins	< 60 mins	frequent	frequent	infrequent	<=2 hrs per day	<=2 hrs per day	6-10 times	0 times	Ran and played hard most of the time	Sat down (talking, reading, schoolwork)	10	0	218	69	713	426.3	60	37.5	0	15	4	0.5714286	1	0	0	0	0.43	0.1428571	0.8571429	0	0	0.43	0.43	0.14	0	0	0.1428571	0.2857143	0	0	7	All	None
ID190	Male	11.52361	5	Thinness/Normal weight (BMI <=1SD)	>= 60 mins	>= 30 mins	>= 60 mins	frequent	frequent	frequent	<=2 hrs per day	<=2 hrs per day	0 times	0 times	Ran and played hard most of the time	Ran and played hard most of the time	0	0	246	88.5	790	455.3	62	112.5	120	105	2	0.5	1	0	0	0.5	0.75	1	1	0.25	0.75	0.5	0.5	0	0.75	0.5	0.5	0.5	0.25	0.5	4	All	None
ID191	Male	11.71526	5	Overweight/Obesity (BMI >1SD)	< 60 mins	>= 30 mins	>= 60 mins	frequent	frequent	frequent	<=2 hrs per day	<=2 hrs per day	1-5 times	0 times	Ran and played hard most of the time	Ran around and played quite a bit	3	0	209.8	49.6	674	414.4	72	90	105	60	3	0.75	1	0	0	0.5	0.75	1	1	0.25	0.75	0.5	0.25	0.25	0.75	0.25	0.5	0.5	0.25	0.25	4	All	None
ID192	Female	12.1232	6	Overweight/Obesity (BMI >1SD)		< 30 mins	< 60 mins	infrequent	infrequent	infrequent	<=2 hrs per day	>2 hrs per day	0 times	0 times	Ran or played a little bit	Stood around or walked around	0	0					15	18.75	120	150	0	0	1	0	0	0.3333333	1	0.5	0.5	0	0	1	0	0	0	0	0.5	0.5	0	0	6	All	None
ID193	Female	12.42437	6	Overweight/Obesity (BMI >1SD)	< 60 mins	>= 30 mins	< 60 mins	infrequent	infrequent	infrequent	<=2 hrs per day	<=2 hrs per day	0 times	0 times	Stood around or walked around	Sat down (talking, reading, schoolwork)	0	0	215.5	30.6	711	465.4	37	50	120	90	1	0.1	0.4	0.6	0.1	0.6	0.7	0.3	0.9	0.2	0.1	1	0	0	0.1	0.1	0.3	0.9	0.2	0.1	10	Some	Some
ID194	Male	12.89802	6	Overweight/Obesity (BMI >1SD)	< 60 mins	< 30 mins	>= 60 mins	frequent	frequent	frequent	>2 hrs per day	>2 hrs per day	1-5 times	6-10 times	Ran around and played quite a bit	Ran around and played quite a bit	4	10	167.8	45	623	410.6	24	75	300	300.5	2	0.6666667	1	0	0	1	0.33	1	1	0.3333333	1	0	0.33	0.67	1	0	0	0	0	0	3	All	None
ID195	Male	12.62149	6	Thinness/Normal weight (BMI <=1SD)	< 60 mins	>= 30 mins	>= 60 mins	infrequent	infrequent	frequent	>2 hrs per day	>2 hrs per day	1-5 times	0 times	Ran or played a little bit	Ran around and played quite a bit	2	0	205	57.3	787	524.5	96	105	420	360	2	0.5	0.75	0.25	0	1	0.75	0.75	0.75	1	1	0.75	0	0.25	0.75	0.5	0.5	0.5	0.75	0.75	4	Some	Some
ID196	Male	12.76112	6	Overweight/Obesity (BMI >1SD)	< 60 mins	>= 30 mins	< 60 mins	frequent	frequent	frequent	<=2 hrs per day	<=2 hrs per day	6-10 times	6-10 times	Ran and played hard most of the time	Ran and played hard most of the time	10	10	163.8	26.3	612	421.5	144	30	60	0	2	0.4	1	0	0	1	0.8	1	1	0.2	0.2	1	0	0	0.2	0.2	1	1	0.2	0.2	5	All	None
ID197	Female	12.71458	6	Thinness/Normal weight (BMI <=1SD)	< 60 mins	< 30 mins	< 60 mins	frequent	infrequent	infrequent	<=2 hrs per day	<=2 hrs per day	0 times	0 times	Ran or played a little bit	Ran or played a little bit	0	0	153.4	49.6	841	637.8	0	0	30	15	0	0	1	0	0	0	0	0	0	0	0.5	0	1	0	0	0	0	0	0	0	2	All	None
ID198	Male	12.54757	6	Thinness/Normal weight (BMI <=1SD)	>= 60 mins	>= 30 mins	< 60 mins	frequent	infrequent	frequent	>2 hrs per day	>2 hrs per day	0 times	1-5 times	Ran or played a little bit	Ran around and played quite a bit	0	1	166.7	62	798	569.2	30	37.5	240	360	1	0.25	1	0	0	0.75	1	0.75	1	0.25	0.25	0.5	0.5	0	0.25	0.25	0.5	0.5	0.25	0.25	4	All	None
ID199	Male	12.86242	6	Overweight/Obesity (BMI >1SD)	< 60 mins	< 30 mins	< 60 mins	infrequent	infrequent	infrequent	>2 hrs per day	>2 hrs per day	1-5 times	0 times	Sat down (talking, reading, schoolwork)	Stood around or walked around	5	0	232.4	52.7	669	383.7	12	0	300	270	1	0.25	0.75	0.25	0	0.5	1	1	1	0	0	0	1	0	0	0	0	0	0	0	4	Some	Some
ID200	Female	11.83025	6	Overweight/Obesity (BMI >1SD)	< 60 mins	>= 30 mins	< 60 mins	infrequent	frequent	infrequent	<=2 hrs per day	<=2 hrs per day	0 times	0 times	Ran around and played quite a bit	Stood around or walked around	0	0	288	43.6	765	433.4	96	0	60	52.5	4	0.6666667	1	0	0	1	0.33	1	1	0.3333333	0.5	0.33	0.5	0.17	0.5	0.3333333	0.3333333	0.3333333	0.3333333	0.3333333	6	All	None
ID201	Female	11.69336	6	Overweight/Obesity (BMI >1SD)	< 60 mins	>= 30 mins	>= 60 mins	infrequent	infrequent	infrequent	<=2 hrs per day	>2 hrs per day	0 times	0 times	Ran or played a little bit	Stood around or walked around	0	0	195.3	38.4	675	441.6	63	101.25	120	149.5	2	0.2222222	0.8888889	0.1111111	0.1111111	1	0.44	0.6666667	0.7777778	0.1111111	0.4444444	0.33	0.56	0.11	0.2222222	0.1111111	0.2222222	0.2222222	0	0.2222222	9	Some	Some
ID202	Female	11.60575	6	Thinness/Normal weight (BMI <=1SD)	>= 60 mins	>= 30 mins	< 60 mins	frequent	frequent	frequent	<=2 hrs per day	<=2 hrs per day	0 times	0 times	Ran around and played quite a bit	Ran around and played quite a bit	0	0	232.1	75.4	748	440.7	180	0	30	30	5	0.8333333	0.8333333	0.1666667	0.1666667	0.8333333	0.67	0.8333333	0.8333333	0.1666667	0.1666667	0.83	0.17	0	0	0	0.6666667	0.6666667	0.1666667	0.1666667	6	Some	Some
ID203	Female	12.04107	6	Thinness/Normal weight (BMI <=1SD)	< 60 mins	< 30 mins	< 60 mins	infrequent	frequent	infrequent	>2 hrs per day	>2 hrs per day	0 times	0 times	Ran around and played quite a bit	Stood around or walked around	0	0	221.8	38.1	604	344.4	12	26.5	210	255	2	0.5	0.75	0.25	0.25	0.75	0.75	0.75	0.25	0.75	0.75	0	1	0	0.5	0	0	0	0	0	4	Some	Some
ID204	Female	11.89049	6	Thinness/Normal weight (BMI <=1SD)			< 60 mins	infrequent	infrequent	infrequent	>2 hrs per day	>2 hrs per day	0 times	0 times	Stood around or walked around	Sat down (talking, reading, schoolwork)	0	0						0	240	390	3	0.6	1	0	0	1	0.4	1	1	0.2	0	0.2	0.6	0.2	0.2	0.2	0.2	0.2	0.2	0	5	All	None
ID205	Female	12.00274	6	Thinness/Normal weight (BMI <=1SD)	>= 60 mins	>= 30 mins	>= 60 mins	infrequent	infrequent		<=2 hrs per day	<=2 hrs per day	0 times	0 times	Ran or played a little bit		0	0	200.6	78.8	671	392	36	75	90	82.5	2	0.25	1	0	0	1	0.63	0.625	0.5	0	0.5	0.25	0.63	0.13	0.25	0	0.25	0.125	0	0	8	All	None
ID206	Male	12.45722	6	Overweight/Obesity (BMI >1SD)		>= 30 mins	< 60 mins	frequent	infrequent	infrequent	>2 hrs per day	>2 hrs per day	0 times	0 times	Stood around or walked around	Stood around or walked around	0	0					38	10	150	215	0	0	0.5	0.5	0	1	0.5	0.5	0.5	0	0	1	0	0	0	0	0.5	0.5	0	0	2	Some	Some
ID207	Female	12.30664	6	Thinness/Normal weight (BMI <=1SD)	< 60 mins	< 30 mins	< 60 mins	infrequent	infrequent	infrequent	>2 hrs per day	>2 hrs per day	1-5 times	0 times	Sat down (talking, reading, schoolwork)	Sat down (talking, reading, schoolwork)	3	0	193.8	33	686	458.8	0	0	360	270	0	0	1	0	0	1	0	1	0.8888889	0.5555556	0.5555556	0.33	0.44	0.22	0.5555556	0	0.3333333	0.2222222	0	0	9	All	None
ID208	Female	12.19439	6	Thinness/Normal weight (BMI <=1SD)	< 60 mins		>= 60 mins	infrequent	infrequent	infrequent	<=2 hrs per day	<=2 hrs per day	1-5 times	0 times	Stood around or walked around	Ran or played a little bit	2	0	256.5	53.5	715	405		105	90	105	4	0.4444444	1	0	0	1	0.44	1	1	0	0	0.44	0.56	0	0	0	0.4444444	0.4444444	0	0	9	All	None
ID209	Female	12.42984	6	Thinness/Normal weight (BMI <=1SD)	< 60 mins	< 30 mins	< 60 mins	infrequent	infrequent	infrequent	<=2 hrs per day	<=2 hrs per day	0 times	0 times	Ran or played a little bit	Ran or played a little bit	0	0	227	41.6	752	483	12	12.5	20	20	1	0.125	1	0	0	1	1	1	1	0	0.125	1	0	0	0.125	0.125	1	1	0	0.125	8	All	None
ID210	Female	12.31485	6	Thinness/Normal weight (BMI <=1SD)	< 60 mins	< 30 mins	< 60 mins	infrequent	infrequent	infrequent	<=2 hrs per day	<=2 hrs per day	0 times	0 times	Sat down (talking, reading, schoolwork)	Sat down (talking, reading, schoolwork)	0	0	166.9	30.6	838	640.8	6	0	20	22.5	0	0	0	0	0	0	0	0	0	0	0	0	0	0		0	0	0	0	0	0	Some	None
ID211	Female	12.04928	6	Overweight/Obesity (BMI >1SD)		< 30 mins	< 60 mins	frequent	infrequent	infrequent	<=2 hrs per day	<=2 hrs per day	0 times	0 times	Stood around or walked around	Ran or played a little bit	0	0					0	0	90	105	0	0	1	0	0	1	0	0.8888889	0.8888889	0.1111111	0.2222222	0.44	0.56	0	0.2222222	0	0.3333333	0.3333333	0	0	9	All	None
ID212	Female	12.25736	6	Thinness/Normal weight (BMI <=1SD)		< 30 mins	< 60 mins	infrequent	infrequent	infrequent	<=2 hrs per day	<=2 hrs per day	0 times	0 times	Sat down (talking, reading, schoolwork)	Sat down (talking, reading, schoolwork)	0	0					0	0	120	90	1	0.1428571	0.7142857	0.2857143	0.5714286	0.4285714	0	0.4285714	0.4285714	0.8571429	0.8571429	0.14	0.71	0	0.2857143	0	0	0	0.1428571	0.1428571	7	Some	Some
ID213	Female	12.32307	6	Thinness/Normal weight (BMI <=1SD)	>= 60 mins	>= 30 mins	>= 60 mins	frequent	frequent	infrequent	<=2 hrs per day	<=2 hrs per day	0 times	0 times	Ran around and played quite a bit	Stood around or walked around	0	0	210	71.3	787	505.4	240	150	120	95	3	0.375	1	0	0.25	1	0	0.75	0.625	0.25	0	0.5	0.5	0	0	0	0.25	0.125	0.25	0	8	All	None
ID214	Male	11.72074	6	Thinness/Normal weight (BMI <=1SD)		>= 30 mins	>= 60 mins	frequent	frequent	infrequent	<=2 hrs per day	<=2 hrs per day	1-5 times	1-5 times	Ran around and played quite a bit	Ran or played a little bit	1	1					210	135	90	90	1	0.25	1	0	0	1	0	1	1	1	0.5	1	0	0	1	1	1	1	1	0.5	4	All	None
ID215	Female	12.34223	6	Thinness/Normal weight (BMI <=1SD)	< 60 mins	>= 30 mins	>= 60 mins	infrequent	frequent	frequent	<=2 hrs per day	<=2 hrs per day	0 times	0 times	Ran around and played quite a bit	Ran around and played quite a bit	0	0	149.3	44.4	596	402.3	48	150	45	15	1	0.2	1	0	0.4	0.6	0.6	0.6	0.6	0.6	0.8	0.6	0.4	0	0.4	0.4	0.4	0.4	0.6	0.6	5	All	None
ID216	Female	11.90691	6	Thinness/Normal weight (BMI <=1SD)		< 30 mins	< 60 mins	infrequent	infrequent	frequent	>2 hrs per day	<=2 hrs per day	0 times	0 times	Stood around or walked around	Ran around and played quite a bit	0	0					12	30	210	105	0	0	1	0	0	1	0.5	1	0.25	0.25	0.25	0.25	0.5	0.25	0.25	0	0.25	0	0	0	4	All	None
ID217	Female	12.53936	6	Overweight/Obesity (BMI >1SD)		>= 30 mins	>= 60 mins	frequent	frequent	infrequent	<=2 hrs per day	<=2 hrs per day	0 times	0 times	Ran around and played quite a bit	Stood around or walked around	0	0					150	135	30	30	2	0.3333333	1	0	0	1	0.33	1	1	0.5	0.5	0.67	0	0.33	0.5	0.3333333	0.6666667	0.6666667	0.3333333	0.3333333	6	All	None
ID218	Female	12.38877	6	Thinness/Normal weight (BMI <=1SD)	< 60 mins	>= 30 mins	< 60 mins	frequent	infrequent		<=2 hrs per day	>2 hrs per day	0 times	0 times	Ran or played a little bit		0	0	283.1	58.7	757	415.3	204	37.5	90	135	7	0.5	0.9285714	0.0714286	0.1428571	0.9285714	0.21	0.7857143	0.2857143	0	0.1428571	0.29	0.071	0	0	0	0.2142857	0.2142857	0	0	14	Some	Some
ID219	Female	11.81383	6	Thinness/Normal weight (BMI <=1SD)	< 60 mins	< 30 mins	< 60 mins	infrequent	infrequent	infrequent	>2 hrs per day	>2 hrs per day	0 times	0 times	Ran or played a little bit	Stood around or walked around	0	0	228.2	45.1	737	463.4	24	30	200	135	5	0.4545455	1	0	0	1	0.18	1	1	0.0909091	0.0909091	0.27	0.73	0	0.1818182	0.0909091	0.2727273	0.2727273	0.0909091	0	11	All	None
ID220	Male	12.1807	6	Thinness/Normal weight (BMI <=1SD)	>= 60 mins	>= 30 mins	>= 60 mins	infrequent	frequent	frequent	<=2 hrs per day	<=2 hrs per day	0 times	0 times	Ran around and played quite a bit	Ran around and played quite a bit	0	0	238.8	74.3	954	641.1	183	270	20	5	3	0.375	1	0	0.375	0.5	1	0.5	0.5	0.75	0.5	0.5	0.5	0	0.25	0.25	0.25	0.25	0.5	0.25	8	All	None
ID221	Female	11.6961	6	Thinness/Normal weight (BMI <=1SD)	< 60 mins	>= 30 mins	>= 60 mins	frequent	infrequent	infrequent	>2 hrs per day	>2 hrs per day	0 times	0 times	Stood around or walked around	Stood around or walked around	0	0	186.4	44.8	724	492.3	128	405	150	180	4	0.5714286	1	0	0.1428571	1	0.29	0.7142857	0.7142857	0.1428571	0.5714286	1	0	0	0.4285714	0.4285714	0.7142857	0.7142857	0.1428571	0.5714286	7	All	None
ID222	Female	12.12047	6	Thinness/Normal weight (BMI <=1SD)	>= 60 mins	< 30 mins	>= 60 mins	frequent	infrequent	infrequent	<=2 hrs per day	<=2 hrs per day	0 times	6-10 times	Ran or played a little bit	Ran or played a little bit	0	10	302.8	79.4	887	505	24	60	45	75	2	0.6666667	1	0	0.3333333	0.3333333	0.67	0.6666667	0.6666667	0.6666667	0.6666667	0.67	0.33	0	0.6666667	0.3333333	0.3333333	0.3333333	0.3333333	0.6666667	3	All	None
ID223	Female	12.41615	6	Thinness/Normal weight (BMI <=1SD)		>= 30 mins	>= 60 mins	infrequent	infrequent	infrequent			6-10 times	0 times	Ran or played a little bit	Ran or played a little bit	10	0					33	60			3	1	1	0	0	0.3333333	1	1	1	1	0.6666667	0.33	0.67	0	1	0.3333333	0.3333333	0.3333333	0.3333333	0.3333333	3	All	None
ID224	Male	11.86037	6	Thinness/Normal weight (BMI <=1SD)	>= 60 mins	>= 30 mins	>= 60 mins	frequent	frequent	frequent	<=2 hrs per day	>2 hrs per day	0 times	6-10 times	Ran around and played quite a bit	Ran and played hard most of the time	0	10	317.9	70.3	776	387.8	92	210	30	262.5	4	0.6666667	1	0	0	1	1	1	1	0.1666667	0.1666667	1	0	0	0.1666667	0.1666667	1	1	0.1666667	0.1666667	6	All	None
ID225	Female	12.12868	6	Overweight/Obesity (BMI >1SD)		< 30 mins	< 60 mins	infrequent	infrequent	frequent	<=2 hrs per day	<=2 hrs per day	0 times	0 times	Ran or played a little bit	Ran around and played quite a bit	0	0					9	6.25	90	112.5	1	0.3333333	1	0	0	0.3333333	0.33	1	0.6666667	0	0	0.33	0.33	0.33	0	0	0.3333333	0	0	0	3	All	None
ID226	Female	12.27926	6	Overweight/Obesity (BMI >1SD)	< 60 mins	< 30 mins	< 60 mins	frequent	frequent	frequent	>2 hrs per day	<=2 hrs per day	0 times	6-10 times	Ran around and played quite a bit	Ran around and played quite a bit	0	10	292.1	43.6	792	456.8	1	41.25	150	60	2	1	1	0	0	1	1	1	1	0	0	0	1	0	0	0	0	0	0	0	2	All	None
ID227	Female	12.91444	6	Overweight/Obesity (BMI >1SD)	< 60 mins	>= 30 mins	< 60 mins	frequent	infrequent	infrequent	<=2 hrs per day	>2 hrs per day	6-10 times	1-5 times	Ran or played a little bit	Stood around or walked around	10	2	207.8	27.5	729	493.6	108	0	30	270	4	0.4	0.9	0.1	0	0.6	0.5	0.7	0.9	0	0.1	0.2	0.4	0.4	0	0	0.2	0.2	0	0	10	Some	Some
ID228	Female	12.75565	6	Thinness/Normal weight (BMI <=1SD)	< 60 mins	>= 30 mins	< 60 mins	frequent	infrequent	infrequent	<=2 hrs per day	<=2 hrs per day	1-5 times	6-10 times	Sat down (talking, reading, schoolwork)	Ran or played a little bit	2	8	246.9	55.9	690	387.6	42	0	75	102.5	1	0.25	0.75	0.25	0	0.75	0.5	0.75	0.75	0.25	0.5	0.5	0	0.5	0.25	0.25	0.25	0.25	0.25	0.5	4	Some	Some
ID229	Female	12.32033	6	Thinness/Normal weight (BMI <=1SD)		>= 30 mins	< 60 mins	frequent	frequent	frequent	<=2 hrs per day		0 times	0 times	Ran around and played quite a bit	Ran around and played quite a bit	0	0					48	56.25	60		5	0.7142857	1	0	0.1428571	0.8571429	0	0.7142857	0.8571429	0.2857143	0	0.29	0.71	0	0	0	0.2857143	0.2857143	0	0	7	All	None
ID230	Male	12.3614	6	Overweight/Obesity (BMI >1SD)	>= 60 mins	< 30 mins	< 60 mins	frequent	infrequent	infrequent	>2 hrs per day	>2 hrs per day	1-5 times	0 times	Stood around or walked around	Stood around or walked around	5	0	281.4	68.6	717	367.4	0	33.75	150	135	4	0.4444444	0.6666667	0.3333333	0	0.6666667	0.11	0.3333333	0.5555556	0	0.1111111	0.67	0.33	0	0	0	0	0.2222222	0	0.1111111	9	Some	Some
ID231	Male	11.69062	6	Overweight/Obesity (BMI >1SD)		>= 30 mins	>= 60 mins	frequent	frequent	frequent	<=2 hrs per day	>2 hrs per day	1-5 times	1-5 times	Ran around and played quite a bit	Ran and played hard most of the time	5	2					102	180	60	285	2	0.3333333	1	0	0.1666667	0	1	0.8333333	0.8333333	0.1666667	0	1	0	0	0	0	0.8333333	0.8333333	0.1666667	0	6	All	None
ID232	Male	12.26557	6	Thinness/Normal weight (BMI <=1SD)	>= 60 mins	>= 30 mins	>= 60 mins	frequent	infrequent		<=2 hrs per day	<=2 hrs per day	0 times	1-5 times	Ran or played a little bit		0	2	237.6	91	794	465.6	60	75	45	30	4	0.6666667	1	0	0.1666667	1	1	0.8333333	0.8333333	0.1666667	0.3333333	0.83	0.17	0	0.1666667	0.1666667	0.6666667	0.6666667	0.1666667	0.3333333	6	All	None
ID233	Male	12.17796	6	Overweight/Obesity (BMI >1SD)	< 60 mins	>= 30 mins	< 60 mins	infrequent	infrequent	infrequent	<=2 hrs per day	>2 hrs per day	6-10 times	1-5 times	Ran or played a little bit	Ran or played a little bit	10	4	203.8	33.4	753	515.3	36	30	120	150	0	0	1	0	0	0.5	1	1	1	0	0	1	0	0	0	0	1	1	0	0	2	All	None
ID234	Male	12.06297	6	Overweight/Obesity (BMI >1SD)	>= 60 mins	>= 30 mins	>= 60 mins	frequent	infrequent	frequent	<=2 hrs per day	>2 hrs per day	0 times	0 times	Ran or played a little bit	Ran around and played quite a bit	0	0	258	78.9	777	439.7	75	270	45	330	4	0.4444444	1	0	0	0.7777778	0.89	0.8888889	1	0	0.3333333	0.44	0.56	0	0.3333333	0.2222222	0.4444444	0.4444444	0	0.2222222	9	All	None
ID235	Female	11.54004	6	Overweight/Obesity (BMI >1SD)	< 60 mins		< 60 mins	infrequent	infrequent	infrequent	<=2 hrs per day	<=2 hrs per day	6-10 times	0 times	Stood around or walked around	Ran or played a little bit	10	0	200.8	50.5	875	623.5		37.5	30	30	1	0.5	1	0	0	0.5	0.5	1	1	0	0.5	0.5	0.5	0	0.5	0	0.5	0.5	0	0	2	All	None
ID236	Male	12.13963	6	Thinness/Normal weight (BMI <=1SD)	>= 60 mins	>= 30 mins	>= 60 mins	frequent	infrequent	frequent	>2 hrs per day	>2 hrs per day	6-10 times	0 times	Sat down (talking, reading, schoolwork)	Ran and played hard most of the time	10	0	251.8	65.4	738	420.8	42	75	320	190	2	0.25	0.75	0.25	0	0.875	0.63	0.875	0.625	0.125	0.125	0	1	0	0	0	0	0	0	0	8	Some	Some
ID237	Male	11.17591	5	Thinness/Normal weight (BMI <=1SD)		>= 30 mins	>= 60 mins	frequent	frequent	frequent	<=2 hrs per day	<=2 hrs per day	0 times	0 times	Ran around and played quite a bit	Ran and played hard most of the time	0	0					48	135	0	0	5	0.625	1	0	0	0.75	1	1	1	0	0	1	0	0	0	0	1	1	0	0	8	All	None
ID238	Male	11.43326	5	Thinness/Normal weight (BMI <=1SD)	< 60 mins	>= 30 mins	>= 60 mins	frequent	frequent	frequent	<=2 hrs per day	<=2 hrs per day	0 times	0 times	Ran and played hard most of the time	Ran and played hard most of the time	0	0	211.9	39.5	725	473.7	30	157.5	40	50	6	0.6666667	0.7777778	0.2222222	0	0.5555556	0.67	0.8888889	0.8888889	0	0.1111111	0.56	0.44	0	0.1111111	0.1111111	0.4444444	0.4444444	0	0.1111111	9	Some	Some
ID239	Female	11.17317	5	Overweight/Obesity (BMI >1SD)	< 60 mins	>= 30 mins	< 60 mins	frequent	frequent	frequent	<=2 hrs per day	<=2 hrs per day	6-10 times	1-5 times	Ran around and played quite a bit	Ran around and played quite a bit	10	3	214.4	18	680	447.2	72	5	60	0	2	0.6666667	1	0	0	1	1	1	0.6666667	0	0	1	0	0	0	0	1	0.6666667	0	0	3	All	None
ID240	Male	11.22519	5	Overweight/Obesity (BMI >1SD)	>= 60 mins	>= 30 mins	>= 60 mins	frequent	frequent	frequent	<=2 hrs per day	>2 hrs per day	1-5 times	0 times	Ran and played hard most of the time	Ran and played hard most of the time	1	0	292.2	96	765	376.9	108	75	90	135	6	0.8571429	1	0	0	0.7142857	0.57	1	1	0.5714286	0	1	0	0	0.5714286	0.5714286	1	1	0.5714286	0	7	All	None
ID241	Male	12.03833	5	Overweight/Obesity (BMI >1SD)	>= 60 mins	>= 30 mins	< 60 mins	frequent	frequent	frequent	>2 hrs per day	>2 hrs per day	6-10 times	0 times	Ran around and played quite a bit	Ran around and played quite a bit	10	0	313	67.2	752	372	60	37.5	135	195	6	0.8571429	1	0	0	1	0.57	1	0.5714286	0	0	0.71	0.29	0	0	0	0.7142857	0.5714286	0	0	7	All	None
ID242	Male	11.08282	5	Thinness/Normal weight (BMI <=1SD)	>= 60 mins	>= 30 mins	>= 60 mins	frequent	frequent	frequent	<=2 hrs per day	>2 hrs per day	1-5 times	0 times	Ran and played hard most of the time	Ran and played hard most of the time	1	0	310.6	78.4	735	346.5	192	75	120	150	7	0.7777778	1	0	0	0.6666667	1	1	1	1	0.2222222	1	0	0	1	1	1	1	1	0.2222222	9	All	None
ID243	Male	11.38398	5	Thinness/Normal weight (BMI <=1SD)	< 60 mins	>= 30 mins	>= 60 mins	frequent	frequent	frequent	>2 hrs per day	>2 hrs per day	1-5 times	0 times	Ran and played hard most of the time	Ran and played hard most of the time	2	0	241.8	56.1	810	512.4	48	180	180	210	1	1	1	0	0	1	1	1	1	1	0	1	0	0	1	1	1	1	1	0	1	All	None
ID244	Female	11.3347	5	Thinness/Normal weight (BMI <=1SD)	< 60 mins	>= 30 mins	>= 60 mins	frequent	frequent	frequent	<=2 hrs per day	<=2 hrs per day	6-10 times	0 times	Ran around and played quite a bit	Ran around and played quite a bit	10	0	236.8	57.9	729	434.7	144	270	60	45	4	0.8	0.6	0.4	0.2	0.8	1	1	0.6	0	0.2	0.4	0	0.6	0.2	0	0.4	0	0	0	5	Some	Some
ID245	Female	11.5948	5	Overweight/Obesity (BMI >1SD)	< 60 mins	>= 30 mins	>= 60 mins	frequent	infrequent	infrequent	<=2 hrs per day	<=2 hrs per day	0 times	0 times	Ran or played a little bit	Ran or played a little bit	0	0	187.1	25.8	735	522.1	72	112.5	0	60	2	0.4	1	0	0	0.4	1	1	0.6	0.2	0.2	0.6	0.4	0	0.2	0	0.6	0.2	0	0	5	All	None
ID246	Female	10.66119	5	Thinness/Normal weight (BMI <=1SD)	< 60 mins	>= 30 mins	>= 60 mins	frequent	frequent	frequent	<=2 hrs per day	<=2 hrs per day	1-5 times	0 times	Ran and played hard most of the time	Ran and played hard most of the time	1	0	256.1	44.2	723	422.8	120	135	60	60	1	0.3333333	1	0	0	0.3333333	0	1	1	0.3333333	0.3333333	1	0	0	0.3333333	0.3333333	1	1	0.3333333	0.3333333	3	All	None
ID247	Female	11.70979	5	Overweight/Obesity (BMI >1SD)	< 60 mins	>= 30 mins	>= 60 mins	frequent	frequent	frequent	<=2 hrs per day	<=2 hrs per day	0 times	0 times	Ran around and played quite a bit	Ran around and played quite a bit	0	0	299.6	35.7	742	406.3	48	60	0	0	2	0.4	1	0	0.2	0.4	0.2	0.8	0.8	0	0.2	0.2	0.2	0	0	0	0.2	0.2	0	0	5	All	None
ID248	Male	12.82957	6	Overweight/Obesity (BMI >1SD)	< 60 mins	>= 30 mins	>= 60 mins	frequent	frequent	frequent	>2 hrs per day	<=2 hrs per day	6-10 times	0 times	Ran and played hard most of the time	Ran and played hard most of the time	10	0	250.8	37.4	787	498.8	37	90	150	120	1	0.125	1	0	0	0.875	1	1	1	0	0.125	1	0	0	0.125	0.125	1	1	0	0.125	8	All	None
ID249	Male	12.6872	6	Thinness/Normal weight (BMI <=1SD)	< 60 mins	>= 30 mins	< 60 mins	frequent	frequent	frequent	<=2 hrs per day	<=2 hrs per day	0 times	0 times	Ran around and played quite a bit	Ran around and played quite a bit	0	0	250.7	54.5	792	486.5	108	30	60	60	3	0.6	0.8	0.2	0	1	1	1	1	0.2	0	0.2	0.8	0	0.2	0	0.2	0.2	0	0	5	Some	Some
ID250	Male	12.87064	6	Thinness/Normal weight (BMI <=1SD)	< 60 mins	>= 30 mins	>= 60 mins	frequent	frequent	frequent	>2 hrs per day	<=2 hrs per day	0 times	0 times	Ran and played hard most of the time	Ran and played hard most of the time	0	0	208.4	57.1	716	450	48	150	180	90	1	0.1428571	1	0	0	1	1	1	1	0	0	1	0	0	0	0	1	1	0	0	7	All	None
ID251	Male	12.564	6	Overweight/Obesity (BMI >1SD)	< 60 mins	>= 30 mins	>= 60 mins	frequent	frequent	frequent	<=2 hrs per day	<=2 hrs per day	0 times	0 times	Ran and played hard most of the time	Ran and played hard most of the time	0	0	247	56.9	729	425.1	144	150	0	0	4	0.5	1	0	0.125	0.875	0.88	0.875	0.875	0.125	0.375	1	0	0	0.25	0.25	0.875	0.875	0.125	0.375	8	All	None
ID252	Male	12.63244	6	Overweight/Obesity (BMI >1SD)	>= 60 mins	>= 30 mins	>= 60 mins	frequent	frequent	frequent	<=2 hrs per day	<=2 hrs per day	0 times	0 times	Ran and played hard most of the time	Ran and played hard most of the time	0	0	281.3	60.2	748	406.4	120	299.25	70	110	5	0.5555556	0.7777778	0.2222222	0	1	1	0.7777778	0.7777778	0	0.2222222	1	0	0	0.1111111	0.1111111	0.7777778	0.7777778	0	0.2222222	9	Some	Some
ID253	Female	11.72622	5	Thinness/Normal weight (BMI <=1SD)	>= 60 mins	>= 30 mins	>= 60 mins	frequent	frequent	frequent	<=2 hrs per day	<=2 hrs per day	1-5 times	0 times	Ran around and played quite a bit	Ran and played hard most of the time	3	0	246.2	73.8	955	634.7	360	540	0	0	2	1	0.5	0.5	0	1	1	1	1	0	0.5	0.5	0.5	0	0.5	0.5	0.5	0.5	0	0.5	2	Some	Some
ID254	Male	11.59206	5	Overweight/Obesity (BMI >1SD)	< 60 mins	< 30 mins	< 60 mins	frequent	frequent	frequent	>2 hrs per day	>2 hrs per day	0 times	0 times	Ran around and played quite a bit	Ran around and played quite a bit	0	0	179.3	38.1	689	471.4	24	0	240	240	1	0.5	1	0	0	1	1	1	1	0.5	0.5	0.5	0.5	0	1	0.5	0.5	0.5	0.5	0	2	All	None
ID255	Female	11.37303	5	Thinness/Normal weight (BMI <=1SD)	>= 60 mins	>= 30 mins	>= 60 mins	frequent	frequent	frequent	<=2 hrs per day	<=2 hrs per day	0 times	0 times	Ran and played hard most of the time	Ran and played hard most of the time	0	0	256.5	67.3	799	474.7	60	180	0	0	4	0.6666667	0.3333333	0.6666667	0	1	0.67	0.6666667	0.8333333	0.1666667	0	1	0	0	0	0	0.6666667	0.8333333	0.1666667	0	6	Some	Some
ID256	Male	11.25804	5	Overweight/Obesity (BMI >1SD)	< 60 mins	< 30 mins	< 60 mins	infrequent	frequent	frequent	<=2 hrs per day	>2 hrs per day	0 times	0 times	Ran around and played quite a bit	Ran around and played quite a bit	0	0	167.5	38.3	685	479.3	6	0	120	270	2	0.6666667	0.6666667	0.3333333	0	1	0.67	1	1	0	0.6666667	0	0.67	0.33	0.6666667	0	0	0	0	0	3	Some	Some
ID257	Male	11.38125	5	Overweight/Obesity (BMI >1SD)	>= 60 mins	>= 30 mins	>= 60 mins	frequent	frequent	frequent	<=2 hrs per day	<=2 hrs per day	1-5 times	6-10 times	Ran and played hard most of the time	Ran and played hard most of the time	1	6	253.8	60.6	770	456	96	135	0	30	5	1	0.8	0.2	0	1	1	1	1	0	0.4	1	0	0	0.4	0.4	1	1	0	0.4	5	Some	Some
ID258	Female	11.57563	5	Overweight/Obesity (BMI >1SD)	< 60 mins	>= 30 mins	>= 60 mins	frequent	infrequent	frequent	<=2 hrs per day	<=2 hrs per day	1-5 times	0 times	Stood around or walked around	Ran around and played quite a bit	2	0	256.1	33.1	824	534.6	96	75	30	45	3	0.75	1	0	0	0.5	1	1	1	0.25	0.25	1	0	0	0.25	0.25	1	1	0.25	0.25	4	All	None
ID259	Female	12.38056	6	Thinness/Normal weight (BMI <=1SD)	< 60 mins	>= 30 mins	>= 60 mins	frequent	infrequent	infrequent	<=2 hrs per day	<=2 hrs per day	0 times	0 times	Stood around or walked around	Ran or played a little bit	0	0	184.3	48.1	657	424.5	96	150	90	90	4	0.8	1	0	0.2	0.6	0.8	0.8	0.8	0.4	0.2	0.8	0.2	0	0.4	0.4	0.6	0.6	0.4	0.2	5	All	None
ID260	Male	12.02738	6	Overweight/Obesity (BMI >1SD)	>= 60 mins	>= 30 mins	>= 60 mins	infrequent	frequent	frequent	<=2 hrs per day	>2 hrs per day	0 times	0 times	Ran around and played quite a bit	Ran around and played quite a bit	0	0	198.6	67.3	767	500.9	72	120	90	180	3	0.4285714	1	0	0	0.5714286	1	0.7142857	0.7142857	0.8571429	0.4285714	1	0	0	0.7142857	0.7142857	0.7142857	0.7142857	0.8571429	0.4285714	7	All	None
ID261	Male	12.06297	6	Overweight/Obesity (BMI >1SD)	< 60 mins	>= 30 mins	< 60 mins	infrequent	infrequent	infrequent	>2 hrs per day	>2 hrs per day	1-5 times	6-10 times	Stood around or walked around	Ran or played a little bit	4	6	244.3	54.8	702	403	72	0	210	180	5	0.5	1	0	0	0.9	0.8	1	0.6	0	0.2	1	0	0	0	0	1	0.6	0	0.2	10	All	None
ID262	Male	12.11499	6	Thinness/Normal weight (BMI <=1SD)		>= 30 mins	>= 60 mins	frequent	frequent	frequent	>2 hrs per day	>2 hrs per day	0 times	0 times	Ran around and played quite a bit	Ran around and played quite a bit	0	0					62	202.5	180	150	2	0.6666667	1	0	0	0	1	1	1	0.3333333	1	1	0	0	1	1	1	1	0.3333333	1	3	All	None
ID263	Male	12.08214	6	Thinness/Normal weight (BMI <=1SD)	>= 60 mins	>= 30 mins	>= 60 mins	infrequent	infrequent	infrequent	<=2 hrs per day	<=2 hrs per day	1-5 times	1-5 times	Stood around or walked around	Ran or played a little bit	5	5	263.5	60.3	749	425.4	108	225	25	20	0	0	1	0	0	1	0	1	1	0.5	0	1	0	0	0.5	0.5	1	1	0.5	0	2	All	None
ID264	Female	12.3039	6	Thinness/Normal weight (BMI <=1SD)	< 60 mins	>= 30 mins	>= 60 mins	infrequent	infrequent	infrequent	<=2 hrs per day	<=2 hrs per day	6-10 times	0 times	Sat down (talking, reading, schoolwork)	Sat down (talking, reading, schoolwork)	8	0	160.9	33.6	775	580.1	72	120	50	60	2	1	1	0	0	1	0	1	1	0	0	1	0	0	0	0	1	1	0	0	2	All	None
ID265	Male	11.52361	5	Thinness/Normal weight (BMI <=1SD)	>= 60 mins	>= 30 mins	>= 60 mins	frequent	frequent	frequent	>2 hrs per day	>2 hrs per day	1-5 times	1-5 times	Ran around and played quite a bit	Ran and played hard most of the time	5	3	297.1	132	772	342.6	132	112.5	480	660	1	0.1666667	1	0	0	0.3333333	1	1	1	0.6666667	0.3333333	1	0	0	0.6666667	0.6666667	1	1	0.6666667	0.3333333	6	All	None
ID266	Male	11.62765	5	Thinness/Normal weight (BMI <=1SD)	>= 60 mins	>= 30 mins	< 60 mins	frequent	frequent	frequent	<=2 hrs per day	<=2 hrs per day	0 times	0 times	Ran around and played quite a bit	Ran and played hard most of the time	0	0	201	76.6	665	387.3	72	56.25	90	90	3	1	0.6666667	0.3333333	0	1	1	1	1	0.3333333	0.3333333	0.67	0.33	0	0.3333333	0	0.6666667	0.6666667	0	0	3	Some	Some
ID267	Male	11.34565	5	Overweight/Obesity (BMI >1SD)		>= 30 mins	< 60 mins	frequent	frequent	frequent	<=2 hrs per day	<=2 hrs per day	1-5 times	0 times	Ran around and played quite a bit	Ran and played hard most of the time	3	0					84	15	30	15	1	0.1428571	1	0	0.1428571	0.4285714	1	0.8571429	0.8571429	0.4285714	0.4285714	1	0	0	0.2857143	0.2857143	0.8571429	0.8571429	0.4285714	0.4285714	7	All	None
ID268	Male	12.93087	6	Thinness/Normal weight (BMI <=1SD)	>= 60 mins	>= 30 mins	>= 60 mins	frequent	frequent	frequent	<=2 hrs per day	<=2 hrs per day	1-5 times	1-5 times	Ran and played hard most of the time	Ran and played hard most of the time	5	2	212.6	75.5	743	454.8	120	168.75	50	105	2	0.3333333	1	0	0	1	0.33	1	1	0.3333333	1	0.33	0.17	0.5	1	0.3333333	0.3333333	0.3333333	0.1666667	0.3333333	6	All	None
ID269	Male	13.08145	6	Thinness/Normal weight (BMI <=1SD)	< 60 mins	>= 30 mins	>= 60 mins	infrequent	frequent	frequent	>2 hrs per day	>2 hrs per day	0 times	0 times	Ran around and played quite a bit	Ran around and played quite a bit	0	0	215.3	47.4	687	424.5	36	75	330	285	1	0.5	1	0	0	1	0	1	1	0	0	0.5	0	0.5	0	0	0.5	0.5	0	0	2	All	None
ID270	Female	12.39425	6	Overweight/Obesity (BMI >1SD)	< 60 mins	>= 30 mins	< 60 mins	frequent	infrequent	infrequent	<=2 hrs per day	<=2 hrs per day	0 times	1-5 times	Sat down (talking, reading, schoolwork)	Ran or played a little bit	0	5	240	30.6	682	411.3	63	0	60	45	3	0.75	1	0	0	0.5	0	1	1	0	1	0.5	0.5	0	1	0.5	0.5	0.5	0	0.5	4	All	None
ID271	Male	12.5859	6	Overweight/Obesity (BMI >1SD)		>= 30 mins	>= 60 mins	frequent	infrequent	frequent	<=2 hrs per day	<=2 hrs per day	1-5 times	1-5 times	Ran or played a little bit	Ran around and played quite a bit	3	3					96	67.5	30	120	2	0.25	0.875	0.125	0	0.375	1	0.5	0.75	0.25	0.25	0.25	0.63	0.13	0	0	0	0	0.25	0.25	8	Some	Some
ID272	Male	12.81314	6	Thinness/Normal weight (BMI <=1SD)	< 60 mins	>= 30 mins	>= 60 mins	frequent	frequent	frequent	>2 hrs per day	>2 hrs per day	1-5 times	1-5 times	Ran around and played quite a bit	Ran around and played quite a bit	4	5	179.7	39.3	704	485.3	108	90	240	150	4	0.6666667	1	0	0	0.8333333	0.83	0.5	0.6666667	0	0.1666667	0.33	0.67	0	0	0	0.1666667	0	0	0.1666667	6	All	None
ID273	Female	12.45722	6	Thinness/Normal weight (BMI <=1SD)	< 60 mins	>= 30 mins	< 60 mins	frequent	infrequent	infrequent	<=2 hrs per day	<=2 hrs per day	0 times	0 times	Ran or played a little bit	Ran or played a little bit	0	0	235.8	43.8	745	465.3	42	0	60	30	2	0.4	1	0	0	0.4	0	1	1	0	0	0.4	0.6	0	0	0	0.4	0.4	0	0	5	All	None
ID274	Male	12.2026	6	Overweight/Obesity (BMI >1SD)	>= 60 mins	>= 30 mins	>= 60 mins	frequent	frequent	frequent	<=2 hrs per day	<=2 hrs per day	1-5 times	1-5 times	Ran and played hard most of the time	Ran and played hard most of the time	5	5	191.3	82.3	631	357.8	96	120	0	0	2	0.5	1	0	0	1	0	1	1	1	1	0.75	0	0.25	1	0.75	0.75	0.75	0.75	0.75	4	All	None
ID275	Female	11.72348	5	Thinness/Normal weight (BMI <=1SD)	>= 60 mins	>= 30 mins	< 60 mins	frequent	infrequent	infrequent	<=2 hrs per day	<=2 hrs per day	0 times	0 times	Ran or played a little bit	Ran or played a little bit	0	0	295.5	62.3	744	386	38	37.5	30	90	4	0.5	1	0	0.25	0.625	0.75	0.625	0.5	0.25	0.125	0.25	0.63	0.13	0	0	0.25	0.125	0	0	8	All	None
ID276	Female	11.61396	5	Thinness/Normal weight (BMI <=1SD)	>= 60 mins	>= 30 mins	< 60 mins	frequent	infrequent	infrequent	<=2 hrs per day	>2 hrs per day	0 times	0 times	Ran or played a little bit	Ran or played a little bit	0	0	230.4	65.6	748	452.5	48	0	0	165	2	0.6666667	1	0	0	0.6666667	0	1	1	0	0	1	0	0	0	0	1	1	0	0	3	All	None
ID277	Female	10.82546	5	Overweight/Obesity (BMI >1SD)	< 60 mins	>= 30 mins	< 60 mins	frequent	infrequent	infrequent	<=2 hrs per day	<=2 hrs per day	1-5 times	1-5 times	Stood around or walked around	Sat down (talking, reading, schoolwork)	1	4	217.1	52.3	694	424.5	36	0	70	50	4	0.6666667	1	0	0	0.3333333	0	1	0.6666667	0.1666667	0	0.67	0.33	0	0.1666667	0.1666667	0.6666667	0.5	0.1666667	0	6	All	None
ID278	Male	11.53183	5	Thinness/Normal weight (BMI <=1SD)	>= 60 mins	>= 30 mins	< 60 mins	frequent	infrequent	infrequent	<=2 hrs per day	<=2 hrs per day	0 times	0 times	Ran or played a little bit	Ran or played a little bit	0	0	313.5	87.3	797	396.2	84	0	20	45	0	0	0.3333333	0.6666667	0	1	0.67	1	0.6666667	0.6666667	0.3333333	0.33	0.67	0	0.6666667	0	0.3333333	0	0.3333333	0	3	Some	Some
ID279	Female	11.6167	5	Thinness/Normal weight (BMI <=1SD)	< 60 mins	< 30 mins	< 60 mins	frequent	frequent	frequent	<=2 hrs per day	>2 hrs per day	0 times	0 times	Ran and played hard most of the time	Ran and played hard most of the time	0	0	210.9	30.4	661	419.3	0	0	120	215	0	0	1	0	0	0.4444444	0	1	1	0.1111111	0.1111111	0.89	0.11	0	0.1111111	0.1111111	0.8888889	0.8888889	0.1111111	0.1111111	9	All	None
ID280	Male	13.0705	6	Thinness/Normal weight (BMI <=1SD)	>= 60 mins	>= 30 mins	>= 60 mins	frequent	frequent	frequent	>2 hrs per day	>2 hrs per day	1-5 times	1-5 times	Ran around and played quite a bit	Ran around and played quite a bit	5	2	174.8	83.9	607	348.4	60	120	165	300	3	1	1	0	0	0	1	1	1	0.6666667	0.6666667	1	0	0	0.6666667	0.6666667	1	1	0.6666667	0.6666667	3	All	None
ID281	Female	12.15332	6	Thinness/Normal weight (BMI <=1SD)	>= 60 mins	>= 30 mins	>= 60 mins	frequent	infrequent	infrequent	<=2 hrs per day	<=2 hrs per day	0 times	6-10 times	Sat down (talking, reading, schoolwork)	Sat down (talking, reading, schoolwork)	0	10	244.6	62.9	721	413.8	120	135	90	90	2	1	1	0	0	1	0	1	1	0	0	0.5	0.5	0	0	0	0.5	0.5	0	0	2	All	None
ID282	Male	12.29295	6	Thinness/Normal weight (BMI <=1SD)	< 60 mins	>= 30 mins	>= 60 mins	frequent	infrequent	infrequent	>2 hrs per day	>2 hrs per day	0 times	0 times	Ran or played a little bit	Ran or played a little bit	0	0	164.8	51.8	688	471.7	84	120	254	194.5	0	0	1	0	0	0.6666667	1	0.5	0.5	0.1666667	0.5	0.67	0.33	0	0.1666667	0.1666667	0.5	0.3333333	0	0.3333333	6	All	None
ID283	Female	12.67899	6	Thinness/Normal weight (BMI <=1SD)	< 60 mins	>= 30 mins	< 60 mins	frequent	frequent	frequent	<=2 hrs per day	<=2 hrs per day	0 times	0 times	Ran around and played quite a bit	Ran around and played quite a bit	0	0	275.6	59.2	775	440.7	120	37.5	10	5	1	0.5	0.5	0.5	0	0	1	1	1	0	0	0.5	0.5	0	0	0	0.5	0.5	0	0	2	Some	Some
ID284	Female	12.06023	6	Overweight/Obesity (BMI >1SD)	>= 60 mins	>= 30 mins	>= 60 mins	frequent	frequent	infrequent	<=2 hrs per day	<=2 hrs per day	0 times	0 times	Ran around and played quite a bit	Ran or played a little bit	0	0	272.4	77	788	438.3	70.4	137.25	29	40	3	0.3333333	1	0	0	0.5555556	0.44	1	1	0.2222222	0.2222222	0.22	0.67	0.11	0.2222222	0	0.2222222	0.2222222	0	0	9	All	None
ID285	Female	11.54004	6	Overweight/Obesity (BMI >1SD)	< 60 mins	< 30 mins	< 60 mins	infrequent	infrequent	infrequent	<=2 hrs per day	>2 hrs per day	0 times	0 times	Ran or played a little bit	Stood around or walked around	0	0	192.4	52	691	447.1	14	15	105	165	0	0	1	0	0	1	1	1	1	0	1	0	1	0	1	0	0	0	0	0	1	All	None
ID286	Female	11.74538	6	Thinness/Normal weight (BMI <=1SD)		< 30 mins	< 60 mins	frequent	frequent	frequent	<=2 hrs per day	<=2 hrs per day	0 times	0 times	Ran around and played quite a bit	Ran and played hard most of the time	0	0					27	0	90	15	0	0	1	0	0	0.4	0.2	0.6	0	0.4	0.4	0.6	0.2	0.2	0	0	0.2	0	0.4	0.4	5	All	None
ID287	Female	11.98357	6	Thinness/Normal weight (BMI <=1SD)	>= 60 mins	>= 30 mins	< 60 mins	frequent	frequent	frequent	<=2 hrs per day	>2 hrs per day	0 times	0 times	Ran around and played quite a bit	Ran and played hard most of the time	0	0	257.4	107.8	788	423	36	50	90	135	1	0.1666667	1	0	0	0.6666667	1	1	1	0.3333333	0.3333333	0.67	0.33	0	0.3333333	0.1666667	0.6666667	0.6666667	0.1666667	0.1666667	6	All	None
ID288	Female	12.4846	6	Thinness/Normal weight (BMI <=1SD)	< 60 mins	< 30 mins	< 60 mins	infrequent	infrequent	infrequent	>2 hrs per day	>2 hrs per day	0 times	0 times	Stood around or walked around	Stood around or walked around	0	0	206.6	59.8	781	514.6	14	20	240	150	0	0	1	0	0	1	0.5	1	1	0	0.5	0	1	0	0.5	0	0	0	0	0	2	All	None
ID289	Male	12.6872	6	Overweight/Obesity (BMI >1SD)		>= 30 mins	>= 60 mins	frequent	frequent	frequent	<=2 hrs per day	>2 hrs per day	0 times	0 times	Ran and played hard most of the time	Ran and played hard most of the time	0	0					96	75	60	210	3	0.4285714	1	0	0	0.8571429	1	1	1	1	1	0.86	0.14	0	1	0.8571429	0.8571429	0.8571429	0.8571429	0.8571429	7	All	None
ID290	Female	12.13415	6	Thinness/Normal weight (BMI <=1SD)	>= 60 mins	>= 30 mins	>= 60 mins	infrequent	frequent	frequent	<=2 hrs per day	<=2 hrs per day	0 times	0 times	Ran around and played quite a bit	Ran and played hard most of the time	0	0	207.6	84.8	778	485.8	120	180	30	20	2	0.3333333	1	0	0	0.6666667	0	1	1	0.1666667	0.3333333	0.67	0.33	0	0.3333333	0.1666667	0.6666667	0.6666667	0	0.1666667	6	All	None
ID291	Male	12.06845	6	Overweight/Obesity (BMI >1SD)	< 60 mins	>= 30 mins	>= 60 mins	infrequent	infrequent	frequent	<=2 hrs per day	<=2 hrs per day	6-10 times	0 times	Ran or played a little bit	Ran and played hard most of the time	10	0	288.3	51.5	698	357.9	84	187.5	60	110	4	0.5	1	0	0	0.75	1	1	1	1	0	0.25	0.75	0	1	0.25	0.25	0.25	0.25	0	8	All	None
ID292	Female	11.85763	6	Thinness/Normal weight (BMI <=1SD)		>= 30 mins	>= 60 mins	frequent	frequent	frequent	>2 hrs per day	>2 hrs per day	0 times	0 times	Ran and played hard most of the time	Ran and played hard most of the time	0	0					336	150	195	195	0	0	1	0	0	0.6	1	1	0.8	0	0	1	0	0	0	0	1	0.8	0	0	5	All	None
ID293	Male	12.44079	6	Thinness/Normal weight (BMI <=1SD)	< 60 mins	>= 30 mins	>= 60 mins	frequent	infrequent	infrequent	>2 hrs per day	>2 hrs per day	0 times	0 times	Stood around or walked around	Stood around or walked around	0	0	161.2	32.7	711	516.8	60	105	300	300	2	0.2	0.8	0.2	0.1	0.8	0.4	0.8	0.9	0.3	0.1	0.8	0.1	0.1	0.2	0.2	0.7	0.7	0.3	0.1	10	Some	Some
ID294	Female	12.11225	6	Thinness/Normal weight (BMI <=1SD)	>= 60 mins	>= 30 mins	< 60 mins	frequent	frequent	frequent	<=2 hrs per day	<=2 hrs per day	6-10 times	0 times	Ran around and played quite a bit	Ran around and played quite a bit	10	0	209.3	72.4	678	395.9	43.8	56.25	30	60	1	0.3333333	1	0	0	1	1	0.6666667	0.3333333	0	0.6666667	0.67	0.33	0	0.3333333	0.3333333	0.3333333	0.3333333	0	0.6666667	3	All	None
ID295	Female	12.61328	6	Thinness/Normal weight (BMI <=1SD)	< 60 mins	>= 30 mins	>= 60 mins	frequent	frequent	frequent	>2 hrs per day	<=2 hrs per day	1-5 times	0 times	Ran around and played quite a bit	Ran around and played quite a bit	5	0	237.9	54.3	846	554.1	72	150	240	105	1	0.3333333	1	0	0	1	1	1	0.3333333	0.3333333	1	0.67	0.33	0	0.6666667	0.6666667	0.6666667	0.3333333	0.3333333	0.6666667	3	All	None
ID296	Female	12.28747	6	Thinness/Normal weight (BMI <=1SD)	< 60 mins	>= 30 mins	>= 60 mins	frequent	infrequent	infrequent	>2 hrs per day	>2 hrs per day	0 times	0 times	Ran or played a little bit	Ran or played a little bit	0	0	278.7	50.4	751	422.1	84	150	165	180	0	0	1	0	0	0.5714286	0.86	1	0.7142857	0	0	0.86	0.14	0	0	0	0.8571429	0.5714286	0	0	7	All	None
ID297	Female	12.34771	6	Overweight/Obesity (BMI >1SD)	< 60 mins	>= 30 mins	>= 60 mins	frequent	frequent	frequent	<=2 hrs per day	<=2 hrs per day	0 times	0 times	Ran around and played quite a bit	Ran around and played quite a bit	0	0	246.3	43.1	727	438.1	156	135	60	75	1	0.3333333	1	0	0	1	1	1	0.6666667	0	0	1	0	0	0	0	1	0.6666667	0	0	3	All	None
ID298	Male	11.85763	6	Overweight/Obesity (BMI >1SD)		>= 30 mins	>= 60 mins	frequent	frequent	frequent	>2 hrs per day	>2 hrs per day	0 times	0 times	Ran around and played quite a bit	Ran and played hard most of the time	0	0					53.6	135	315	480	3	0.6	1	0	0	1	0.8	0.8	0.8	0	0	1	0	0	0	0	0.8	0.8	0	0	5	All	None
ID299	Female	11.92334	6	Thinness/Normal weight (BMI <=1SD)	< 60 mins	< 30 mins	< 60 mins	infrequent	infrequent	infrequent	>2 hrs per day	>2 hrs per day	1-5 times	1-5 times	Ran or played a little bit	Ran or played a little bit	1	3	164.8	25.8	711	520.2	27	0	300	315	0	0	1	0	0	0	0	1	1	0	0	0.33	0.33	0.33	0	0	0.3333333	0.3333333	0	0	3	All	None
ID300	Male	12.11773	6	Thinness/Normal weight (BMI <=1SD)	< 60 mins	>= 30 mins	>= 60 mins	infrequent	frequent	frequent	>2 hrs per day	>2 hrs per day	1-5 times	0 times	Ran and played hard most of the time	Ran and played hard most of the time	2	0	210.9	44	804	549.2	96	150	180	210	3	0.375	1	0	0	0.75	1	1	1	0	0	0.88	0.13	0	0	0	0.875	0.875	0	0	8	All	None
ID301	Female	11.75086	6	Thinness/Normal weight (BMI <=1SD)	< 60 mins	>= 30 mins	>= 60 mins	frequent	infrequent	frequent	>2 hrs per day	>2 hrs per day	1-5 times	1-5 times	Ran or played a little bit	Ran around and played quite a bit	4	1	211.3	34.5	726	480.1	66	180	135	142.5	0	0	1	0	0	0.8571429	0.43	0.8571429	0.4285714	0.1428571	0	0.14	0.86	0	0	0	0.1428571	0	0	0	7	All	None
ID302	Female	12.29021	6	Thinness/Normal weight (BMI <=1SD)	< 60 mins	>= 30 mins	< 60 mins	frequent	infrequent	infrequent	<=2 hrs per day	<=2 hrs per day	6-10 times	1-5 times	Stood around or walked around	Ran or played a little bit	10	4	188.9	44.8	770	536.7	30	0	60	20	2	1	1	0	0	0.5	0	0.5	0.5	0.5	0.5	1	0	0	0.5	0.5	0.5	0.5	0.5	0.5	2	All	None
ID303	Female	12.40794	6	Thinness/Normal weight (BMI <=1SD)	< 60 mins	>= 30 mins	< 60 mins	frequent	frequent	frequent	<=2 hrs per day	>2 hrs per day	1-5 times	1-5 times	Ran and played hard most of the time	Ran and played hard most of the time	5	4	223.5	46.8	690	419.6	129	30	65	125	4	0.5714286	1	0	0	0.8571429	0.57	0.7142857	0.7142857	0.7142857	0.7142857	0.29	0.43	0.29	0.7142857	0.1428571	0.1428571	0.1428571	0.1428571	0.1428571	7	All	None
ID304	Female	12.54757	6	Thinness/Normal weight (BMI <=1SD)	< 60 mins	< 30 mins	< 60 mins	frequent	infrequent	infrequent	<=2 hrs per day	<=2 hrs per day	0 times	0 times	Stood around or walked around	Stood around or walked around	0	0	222.7	58.6	768	486.3	24	0	30	15	2	0.6666667	1	0	0	1	0	0.6666667	0	0.3333333	0	1	0	0	0	0	0.6666667	0	0.3333333	0	3	All	None
ID305	Male	12.61602	6	Thinness/Normal weight (BMI <=1SD)	< 60 mins	>= 30 mins	>= 60 mins	frequent	frequent	frequent	<=2 hrs per day	<=2 hrs per day	0 times	0 times	Ran around and played quite a bit	Ran around and played quite a bit	0	0	202.5	32.9	740	504.3	180	180	120	90	0	0	1	0	0	0	1	1	1	0	0	1	0	0	0	0	1	1	0	0	1	All	None
ID306	Male	11.93155	6	Overweight/Obesity (BMI >1SD)	< 60 mins	>= 30 mins	>= 60 mins	frequent	frequent	frequent	>2 hrs per day	>2 hrs per day	0 times	0 times	Ran and played hard most of the time	Ran around and played quite a bit	0	0	197.6	51.6	832	582.8	36	150	180	150	1	0.2	1	0	0	0.6	1	1	1	0.2	0.2	0.2	0.6	0	0.2	0	0.2	0.2	0	0	5	All	None
ID307	Male	11.93155	6	Overweight/Obesity (BMI >1SD)		< 30 mins	>= 60 mins	frequent	frequent	frequent	>2 hrs per day	>2 hrs per day	0 times	0 times	Ran around and played quite a bit	Ran around and played quite a bit	0	0					20	180	300	510	1	0.25	1	0	0	0.5	1	1	1	0	0.75	0.5	0.25	0.25	0.75	0.5	0.5	0.5	0	0.5	4	All	None
ID308	Female	12.33128	6	Thinness/Normal weight (BMI <=1SD)	>= 60 mins	>= 30 mins	>= 60 mins	frequent	infrequent	infrequent	<=2 hrs per day	<=2 hrs per day	6-10 times	0 times	Stood around or walked around	Ran or played a little bit	10	0	295.6	86.7	810	428.1	75	90	80	75	4	0.8	1	0	0	1	0.4	0.6	0.6	0	0	1	0	0	0	0	0.6	0.6	0	0	5	All	None
ID309	Male	12.2026	6	Overweight/Obesity (BMI >1SD)	< 60 mins		< 60 mins	infrequent	frequent	frequent	<=2 hrs per day	<=2 hrs per day	0 times	0 times	Ran and played hard most of the time	Ran and played hard most of the time	0	0	248.9	50.9	750	449.8		37.5	15	22.5	1	0.5	1	0	0	1	1	1	1	0	0	0.5	0.5	0	0	0	0.5	0.5	0	0	2	All	None
ID310	Female	11.78645	6	Overweight/Obesity (BMI >1SD)	< 60 mins	>= 30 mins	< 60 mins	frequent	infrequent	infrequent	<=2 hrs per day	<=2 hrs per day	0 times	0 times	Ran or played a little bit	Ran or played a little bit	0	0	232.9	41.1	751	477.2	36	15	68	75	4	0.6666667	1	0	0	0.6666667	1	0.8333333	0.8333333	0.1666667	0	0.5	0	0.5	0	0	0.3333333	0.3333333	0.1666667	0	6	All	None
[truncated: 10 more columns]
